# Supplementary material for: Core Loss Modeling of Magnetic Components Using a Data-Driven Method
Source: Sensors (Basel). 2026 May 7;26(10):2919. doi: 10.3390/s26102919 (PMC13211016; doi:10.3390/s26102919)
Supplement: Supplementary file 1 [file sensors-26-02919-s001.zip]

Archive with 3 entries (3 files):
- Attachement 1.xlsx
- Attachement 2.xlsx
- Attachement 3.xlsx
