# Supplementary material for: Core Loss Modeling of Magnetic Components Using a Data-Driven Method
Source: Sensors (Basel). 2026 May 7;26(10):2919. doi: 10.3390/s26102919 (PMC13211016; doi:10.3390/s26102919)
Supplement: Supplementary file 1 [file sensors-26-02919-s001.zip › Attachement 2.xlsx]

## Sheet: test datasets
sample numbers	temperature, °C	frequency, Hz	magnetic core material	0（magnetic flux density B，T）	1	2	3	4	5	6	7	8	9	10	11	12	13	14	15	16	17	18	19	20	21	22	23	24	25	26	27	28	29	30	31	32	33	34	35	36	37	38	39	40	41	42	43	44	45
1	25	56180	Material 1	-0.101398	-0.0992194	-0.0970453	-0.0948728	-0.0927008	-0.0905335	-0.0883706	-0.0862082	-0.0840449	-0.081882	-0.0797191	-0.0775622	-0.07541	-0.0732534	-0.0710951	-0.0689387	-0.0667806	-0.0646197	-0.0624612	-0.0603083	-0.0581559	-0.0559966	-0.0538343	-0.0516765	-0.0495255	-0.0473752	-0.045219	-0.0430616	-0.0409058	-0.0387511	-0.0365984	-0.0344449	-0.0322909	-0.0301371	-0.0279822	-0.0258312	-0.023682	-0.0215328	-0.0193831	-0.017234	-0.015088	-0.0129446	-0.0107966	-0.00864251	-0.00649185	-0.0043406
2	25	125890	Material 1	-0.0317751	-0.0310809	-0.0303911	-0.0297045	-0.0290185	-0.0283326	-0.0276474	-0.0269626	-0.0262779	-0.0255946	-0.0249123	-0.0242296	-0.0235463	-0.0228635	-0.0221821	-0.021501	-0.0208192	-0.0201367	-0.0194548	-0.0187742	-0.0180937	-0.0174125	-0.0167311	-0.0160506	-0.0153711	-0.014692	-0.0140114	-0.0133293	-0.0126471	-0.0119657	-0.011284	-0.0106018	-0.00992094	-0.00924145	-0.00856173	-0.00788191	-0.00720274	-0.00652296	-0.00584295	-0.00516299	-0.0044824	-0.0038029	-0.00312434	-0.00244394	-0.00176268	-0.00108154
3	25	224180	Material 1	-0.0668706	-0.0652996	-0.0637372	-0.0621847	-0.0606398	-0.0591008	-0.0575668	-0.0560365	-0.0545087	-0.0529825	-0.0514563	-0.0499291	-0.0484019	-0.0468757	-0.0453519	-0.04383	-0.0423064	-0.0407789	-0.0392501	-0.0377242	-0.0362019	-0.0346815	-0.0331604	-0.0316375	-0.0301139	-0.0285908	-0.027068	-0.0255447	-0.0240204	-0.0224962	-0.0209742	-0.0194544	-0.0179335	-0.0164104	-0.0148877	-0.0133675	-0.0118491	-0.0103298	-0.00880902	-0.00728868	-0.00576969	-0.00425071	-0.0027311	-0.00121147	0.000308119	0.00182853
4	25	282480	Material 1	-0.0231895	-0.022634	-0.0220839	-0.02154	-0.0209982	-0.0204553	-0.0199122	-0.0193719	-0.0188345	-0.0182973	-0.017758	-0.0172175	-0.0166778	-0.0161392	-0.0156003	-0.01506	-0.0145191	-0.0139795	-0.0134412	-0.0129027	-0.0123626	-0.0118219	-0.0112823	-0.0107445	-0.0102075	-0.00966989	-0.00913169	-0.00859355	-0.00805594	-0.0075186	-0.00698089	-0.00644254	-0.00590392	-0.00536574	-0.00482837	-0.00429153	-0.00375474	-0.00321784	-0.00268095	-0.00214397	-0.00160666	-0.00106905	-0.000531459	5.96e-06	0.000543399	0.00108114
5	50	199170	Material 1	-0.0776127	-0.0758522	-0.0740957	-0.072348	-0.0706106	-0.0688831	-0.0671618	-0.0654424	-0.0637239	-0.0620061	-0.0602862	-0.0585617	-0.0568343	-0.0551088	-0.0533894	-0.0516731	-0.0499551	-0.0482373	-0.0465238	-0.0448124	-0.0430978	-0.0413798	-0.0396621	-0.0379464	-0.0362323	-0.0345203	-0.032811	-0.0311044	-0.0293992	-0.0276942	-0.0259875	-0.0242758	-0.0225643	-0.0208569	-0.01915	-0.017444	-0.0157395	-0.0140344	-0.0123275	-0.0106212	-0.00891657	-0.00721176	-0.00550641	-0.00380141	-0.00209647	-0.000391226
6	25	282480	Material 1	-0.0115071	-0.0112533	-0.0110011	-0.0107499	-0.0104974	-0.0102441	-0.00999256	-0.00974405	-0.00949686	-0.00924882	-0.00899981	-0.00875144	-0.00850452	-0.00825804	-0.00801061	-0.00776228	-0.00751424	-0.00726718	-0.00702046	-0.00677307	-0.00652504	-0.00627729	-0.00603045	-0.00578402	-0.00553708	-0.00528952	-0.00504215	-0.00479576	-0.00455017	-0.0043045	-0.00405814	-0.00381132	-0.00356467	-0.00331847	-0.00307238	-0.00282593	-0.00257905	-0.00233216	-0.00208565	-0.00183951	-0.00159339	-0.0013471	-0.0011008	-0.000854711	-0.000608764	-0.000362737
7	50	56160	Material 1	-0.0357979	-0.035013	-0.0342308	-0.0334475	-0.0326641	-0.0318826	-0.0311001	-0.0303174	-0.0295379	-0.0287605	-0.0279842	-0.0272079	-0.0264301	-0.0256528	-0.0248756	-0.0240981	-0.0233201	-0.0225402	-0.02176	-0.0209796	-0.0202008	-0.0194226	-0.0186439	-0.0178668	-0.0170896	-0.0163119	-0.0155342	-0.0147565	-0.0139791	-0.0132018	-0.0124241	-0.0116477	-0.0108736	-0.0100982	-0.00932156	-0.00854426	-0.00776634	-0.00698929	-0.00621351	-0.00543919	-0.00466464	-0.0038891	-0.00311288	-0.00233707	-0.00156358	-0.000789533
8	50	89210	Material 1	-0.0274934	-0.0268722	-0.0262531	-0.0256353	-0.0250178	-0.0244007	-0.0237847	-0.023168	-0.0225515	-0.021936	-0.0213211	-0.020707	-0.0200929	-0.0194789	-0.0188651	-0.0182516	-0.0176374	-0.0170233	-0.0164095	-0.015795	-0.0151809	-0.0145675	-0.0139544	-0.0133419	-0.0127297	-0.0121175	-0.0115051	-0.0108925	-0.0102801	-0.00966785	-0.0090561	-0.00844436	-0.00783206	-0.00722015	-0.00660818	-0.00599557	-0.00538244	-0.00476938	-0.00415652	-0.00354429	-0.00293305	-0.00232328	-0.00171312	-0.00110152	-0.000490081	0.00012136
9	70	158740	Material 1	-0.0335387	-0.0328317	-0.0321275	-0.0314216	-0.0307212	-0.0300256	-0.0293309	-0.0286395	-0.0279472	-0.0272535	-0.0265608	-0.0258672	-0.0251743	-0.0244827	-0.0237899	-0.0230981	-0.022408	-0.0217162	-0.0210229	-0.0203302	-0.0196378	-0.0189454	-0.0182531	-0.0175611	-0.0168692	-0.016177	-0.0154848	-0.0147933	-0.0141023	-0.0134114	-0.0127208	-0.0120305	-0.0113399	-0.0106492	-0.00995833	-0.00926724	-0.00857672	-0.00788667	-0.00719648	-0.00650641	-0.00581681	-0.00512719	-0.00443735	-0.00374801	-0.0030586	-0.00236944
10	70	199180	Material 1	-0.0205614	-0.0201127	-0.0196673	-0.0192205	-0.0187744	-0.0183325	-0.0178914	-0.0174495	-0.0170094	-0.0165705	-0.01613	-0.0156887	-0.0152479	-0.0148066	-0.0143653	-0.0139254	-0.0134864	-0.0130465	-0.0126064	-0.0121674	-0.0117288	-0.0112893	-0.0108498	-0.010411	-0.00997222	-0.00953315	-0.00909395	-0.008655	-0.00821662	-0.00777871	-0.00734042	-0.00690016	-0.00646005	-0.00602144	-0.00558222	-0.00514251	-0.00470316	-0.00426463	-0.00382654	-0.00338806	-0.00294898	-0.00250994	-0.00207098	-0.00163173	-0.00119249	-0.000753522
11	25	141260	Material 1	0.0017706	0.00198635	0.00220137	0.00241651	0.00263194	0.0028475	0.00306323	0.00327862	0.00349342	0.00370751	0.0039208	0.00413397	0.00434771	0.00456154	0.00477485	0.00498753	0.00520034	0.00541336	0.00562574	0.00583783	0.00605008	0.0062622	0.00647405	0.00668561	0.00689638	0.00710679	0.00731766	0.00752853	0.0077389	0.00794884	0.00815841	0.00836766	0.00857666	0.00878547	0.00899382	0.00920169	0.00940922	0.00961628	0.0098233	0.01003	0.010236	0.0104412	0.0106459	0.0108505	0.0110552	0.0112594
12	50	158500	Material 1	-0.00082198	-0.000517706	-0.000213746	9.04e-05	0.000394593	0.000698586	0.00100269	0.0013071	0.00161154	0.0019157	0.00221966	0.00252356	0.00282729	0.00313072	0.00343414	0.00373801	0.00404193	0.00434554	0.00464895	0.00495214	0.00525507	0.00555758	0.00585966	0.00616164	0.00646354	0.00676522	0.00706681	0.00736802	0.00766854	0.00796869	0.00826852	0.00856795	0.00886732	0.00916663	0.00946566	0.00976433	0.0100626	0.0103607	0.0106585	0.0109558	0.0112525	0.0115486	0.0118442	0.0121392	0.0124341	0.0127288
13	50	177820	Material 1	-0.000699748	-0.000458658	-0.000217671	2.34e-05	0.000264445	0.000505434	0.000746421	0.000987387	0.0012283	0.00146919	0.00171012	0.00195106	0.002192	0.00243279	0.0026731	0.00291316	0.0031532	0.00339297	0.00363248	0.00387181	0.00411091	0.00434992	0.00458903	0.00482817	0.0050674	0.00530663	0.00554553	0.00578402	0.00602238	0.00626054	0.00649803	0.00673478	0.00697133	0.00720809	0.00744478	0.00768112	0.00791721	0.00815317	0.0083887	0.00862357	0.00885808	0.0090923	0.00932611	0.00955958	0.00979264	0.0100251
14	70	177820	Material 1	-0.00110602	-0.000833818	-0.000561899	-0.000290217	-1.86e-05	0.000252915	0.000524349	0.000796135	0.00106825	0.0013402	0.00161173	0.00188297	0.00215415	0.0024253	0.00269636	0.00296732	0.00323824	0.00350919	0.00378005	0.00405065	0.00432122	0.00459188	0.00486226	0.00513215	0.00540151	0.0056705	0.00593951	0.00620855	0.00647734	0.00674585	0.00701425	0.00728258	0.00755075	0.00781853	0.00808595	0.00835327	0.00862037	0.00888703	0.00915333	0.00941928	0.00968483	0.00994987	0.0102144	0.0104785	0.0107422	0.0110052
15	90	99950	Material 1	0.0037015	0.00418648	0.00467077	0.00515486	0.00563824	0.00612069	0.00660267	0.00708518	0.00756782	0.00805039	0.00853266	0.00901464	0.00949601	0.00997642	0.0104562	0.0109357	0.0114144	0.0118925	0.0123703	0.0128477	0.0133253	0.0138029	0.0142796	0.0147553	0.0152307	0.0157052	0.0161786	0.0166513	0.0171239	0.017597	0.0180686	0.0185384	0.0190076	0.0194769	0.019945	0.0204122	0.0208787	0.021344	0.0218095	0.0222742	0.0227381	0.0232011	0.023663	0.0241247	0.0245854	0.0250453
16	70	125880	Material 1	-0.100248	-0.0980509	-0.0958622	-0.0936855	-0.0915166	-0.0893477	-0.0871777	-0.0850057	-0.082835	-0.0806683	-0.078503	-0.0763373	-0.0741713	-0.0720064	-0.069843	-0.0676807	-0.065519	-0.0633578	-0.0611964	-0.0590335	-0.056869	-0.0547052	-0.0525443	-0.0503843	-0.0482256	-0.0460682	-0.043912	-0.0417553	-0.0395972	-0.0374401	-0.0352826	-0.0331246	-0.0309665	-0.0288071	-0.0266488	-0.024491	-0.0223335	-0.0201759	-0.0180177	-0.0158605	-0.0137027	-0.0115448	-0.00938904	-0.00723455	-0.00508055	-0.0029261
17	70	177890	Material 1	-0.0249062	-0.0243444	-0.023786	-0.0232315	-0.0226802	-0.0221309	-0.0215826	-0.0210352	-0.0204875	-0.0199391	-0.0193907	-0.0188423	-0.0182937	-0.0177456	-0.0171976	-0.0166498	-0.016103	-0.0155564	-0.0150092	-0.0144623	-0.0139161	-0.01337	-0.012824	-0.0122787	-0.011734	-0.0111894	-0.010645	-0.0101006	-0.00955545	-0.00900954	-0.00846344	-0.0079175	-0.00737234	-0.00682789	-0.00628349	-0.00573903	-0.0051945	-0.00464967	-0.00410429	-0.00355829	-0.00301228	-0.00246719	-0.00192287	-0.00137857	-0.000834001	-0.000288676
18	70	199170	Material 1	-0.0214005	-0.0209003	-0.0204055	-0.0199133	-0.0194228	-0.0189352	-0.0184483	-0.0179595	-0.0174695	-0.0169796	-0.0164891	-0.0159983	-0.0155089	-0.0150203	-0.014531	-0.0140419	-0.0135543	-0.013067	-0.0125785	-0.0120893	-0.0116002	-0.0111109	-0.0106214	-0.010132	-0.00964314	-0.00915505	-0.00866728	-0.00817926	-0.0076912	-0.00720416	-0.00671744	-0.00622963	-0.00574118	-0.00525312	-0.00476578	-0.00427851	-0.0037915	-0.00330524	-0.0028193	-0.002333	-0.00184611	-0.00135887	-0.000871809	-0.000384945	0.000101884	0.000588452
19	70	354590	Material 1	-0.00945446	-0.00920367	-0.00895619	-0.00871162	-0.00846794	-0.00822348	-0.00797829	-0.00773377	-0.00749115	-0.00725025	-0.00700961	-0.00676776	-0.00652436	-0.00628025	-0.0060365	-0.00579347	-0.00555055	-0.00530692	-0.00506238	-0.00481754	-0.00457329	-0.00433001	-0.00408728	-0.00384428	-0.00360057	-0.00335644	-0.00311266	-0.00286987	-0.00262807	-0.00238668	-0.00214493	-0.00190242	-0.00165929	-0.00141596	-0.0011728	-0.000929843	-0.000686874	-0.000443674	-0.000200241	4.32e-05	0.000286472	0.000529408	0.000772085	0.00101462	0.00125706	0.00149939
20	90	70780	Material 1	-0.144924	-0.141864	-0.138815	-0.135771	-0.132728	-0.129688	-0.126657	-0.123631	-0.120603	-0.117579	-0.114556	-0.111528	-0.108498	-0.105468	-0.102442	-0.0994201	-0.0963952	-0.093371	-0.0903452	-0.0873162	-0.0842903	-0.0812637	-0.0782386	-0.0752167	-0.0721972	-0.0691778	-0.0661579	-0.0631396	-0.0601194	-0.0570993	-0.0540816	-0.0510604	-0.0480348	-0.0450084	-0.0419805	-0.0389545	-0.0359323	-0.0329083	-0.0298833	-0.0268639	-0.0238435	-0.0208209	-0.0178034	-0.0147859	-0.0117658	-0.00874276
21	25	125900	Material 2	-0.0283173	-0.0276924	-0.0270726	-0.0264603	-0.025851	-0.0252421	-0.0246319	-0.0240214	-0.0234128	-0.0228056	-0.022199	-0.0215927	-0.0209861	-0.0203786	-0.0197714	-0.0191656	-0.0185604	-0.0179549	-0.0173493	-0.0167433	-0.016137	-0.0155315	-0.0149267	-0.0143212	-0.0137156	-0.0131112	-0.0125072	-0.011903	-0.0112984	-0.0106935	-0.0100893	-0.00948515	-0.00888129	-0.00827761	-0.00767378	-0.00706995	-0.00646621	-0.0058623	-0.00525751	-0.00465299	-0.00404991	-0.00344751	-0.00284433	-0.00224093	-0.0016383	-0.00103609
22	25	499970	Material 2	-0.0338398	-0.0334375	-0.033036	-0.0326358	-0.0322375	-0.031841	-0.0314465	-0.0310536	-0.0306622	-0.030272	-0.0298831	-0.0294955	-0.0291093	-0.0287244	-0.0283406	-0.0279574	-0.0275744	-0.0271911	-0.0268074	-0.0264232	-0.0260384	-0.0256532	-0.0252675	-0.0248814	-0.0244951	-0.0241085	-0.0237218	-0.023335	-0.0229481	-0.0225612	-0.0221745	-0.0217881	-0.0214022	-0.0210172	-0.0206328	-0.0202492	-0.0198659	-0.0194827	-0.0190994	-0.018716	-0.0183326	-0.0179494	-0.0175664	-0.0171836	-0.016801	-0.0164184
23	25	316450	Material 2	-0.0365828	-0.036308	-0.0360377	-0.0357718	-0.0355078	-0.0352435	-0.0349798	-0.0347184	-0.0344597	-0.0342021	-0.0339441	-0.0336849	-0.0334242	-0.0331628	-0.0329011	-0.0326397	-0.0323782	-0.0321161	-0.0318534	-0.0315912	-0.0313306	-0.0310713	-0.0308121	-0.0305524	-0.0302926	-0.0300337	-0.0297757	-0.0295175	-0.0292582	-0.028998	-0.0287377	-0.0284776	-0.0282178	-0.0279578	-0.0276977	-0.0274379	-0.0271786	-0.0269196	-0.0266608	-0.0264021	-0.0261439	-0.0258861	-0.0256287	-0.0253711	-0.0251132	-0.0248547
24	50	158740	Material 2	-0.0288522	-0.0285362	-0.0282254	-0.0279159	-0.0276098	-0.0273051	-0.0269977	-0.0266902	-0.0263829	-0.0260748	-0.0257685	-0.0254626	-0.0251562	-0.0248512	-0.0245463	-0.0242405	-0.0239347	-0.0236291	-0.0233237	-0.0230189	-0.0227144	-0.0224107	-0.0221069	-0.0218026	-0.021498	-0.0211932	-0.0208888	-0.020585	-0.0202814	-0.0199778	-0.0196741	-0.0193701	-0.0190662	-0.0187619	-0.0184577	-0.0181542	-0.0178512	-0.0175483	-0.0172454	-0.0169423	-0.016639	-0.0163356	-0.016032	-0.0157287	-0.0154255	-0.0151225
25	50	125890	Material 2	-0.119871	-0.119028	-0.118192	-0.117364	-0.116541	-0.115718	-0.114895	-0.11407	-0.113247	-0.112426	-0.111605	-0.110783	-0.109961	-0.109141	-0.10832	-0.107501	-0.106683	-0.105867	-0.105052	-0.104236	-0.103419	-0.102602	-0.101786	-0.100971	-0.100155	-0.0993403	-0.0985265	-0.0977124	-0.0968973	-0.0960822	-0.0952671	-0.0944513	-0.0936355	-0.0928204	-0.0920054	-0.0911903	-0.0903756	-0.0895613	-0.088747	-0.0879326	-0.087119	-0.0863057	-0.0854918	-0.0846774	-0.0838632	-0.0830497
26	90	316230	Material 2	0.000846976	0.000997947	0.00114882	0.00129956	0.00145016	0.00160066	0.00175112	0.00190155	0.00205196	0.00220234	0.00235267	0.00250291	0.00265305	0.00280309	0.00295308	0.003103	0.00325282	0.00340251	0.00355203	0.00370136	0.0038505	0.00399949	0.00414835	0.00429704	0.0044455	0.00459368	0.00474161	0.00488933	0.00503682	0.00518407	0.00533107	0.00547786	0.00562456	0.0057712	0.00591771	0.00606398	0.00620989	0.00635543	0.00650066	0.0066457	0.00679062	0.00693537	0.00707984	0.00722396	0.00736779	0.00751141
27	90	316230	Material 2	0.00085	0.001	0.00115	0.0013	0.00145	0.0016	0.00175	0.0019	0.00205	0.0022	0.00235	0.0025	0.00265	0.0028	0.00295	0.0031	0.00325	0.0034	0.00355	0.0037	0.00385	0.004	0.00415	0.0043	0.00445	0.00459	0.00474	0.00489	0.00504	0.00518	0.00533	0.00548	0.00562	0.00577	0.00592	0.00606	0.00621	0.00636	0.0065	0.00665	0.00679	0.00694	0.00708	0.00722	0.00737	0.00751
28	50	158500	Material 2	-0.0176102	-0.0178917	-0.0181724	-0.018452	-0.0187308	-0.0190092	-0.0192872	-0.0195648	-0.0198417	-0.0201179	-0.0203934	-0.020668	-0.0209415	-0.0212138	-0.0214853	-0.0217563	-0.0220263	-0.0222958	-0.0225646	-0.0228326	-0.0230999	-0.0233663	-0.0236316	-0.0238961	-0.0241596	-0.0244222	-0.0246838	-0.0249448	-0.0252048	-0.0254635	-0.0257213	-0.0259784	-0.0262347	-0.0264899	-0.0267441	-0.0269972	-0.0272495	-0.0275008	-0.0277508	-0.0279994	-0.0282466	-0.0284928	-0.0287381	-0.0289826	-0.0292261	-0.0294685
29	70	501180	Material 2	0.00652068	0.00660681	0.0066927	0.00677836	0.00686377	0.00694893	0.00703382	0.00711845	0.00720281	0.00728691	0.00737075	0.00745431	0.00753758	0.00762056	0.00770325	0.00778564	0.00786775	0.00794955	0.00803106	0.00811226	0.00819314	0.00827371	0.00835398	0.00843394	0.00851357	0.00859289	0.00867186	0.0087505	0.0088288	0.00890676	0.00898439	0.0090617	0.00913869	0.00921537	0.00929172	0.00936773	0.0094434	0.0095187	0.00959362	0.00966815	0.00974229	0.00981602	0.00988934	0.00996227	0.0100348	0.0101069
30	90	50020	Material 2	-0.082748	-0.0830778	-0.0834026	-0.0837248	-0.084046	-0.0843632	-0.0846766	-0.0849883	-0.0852954	-0.0855977	-0.0858969	-0.0861927	-0.0864844	-0.0867724	-0.0870577	-0.087341	-0.0876191	-0.0878924	-0.088165	-0.0884348	-0.0886995	-0.0889591	-0.0892171	-0.0894743	-0.089725	-0.0899701	-0.0902148	-0.090456	-0.0906913	-0.0909226	-0.0911516	-0.09138	-0.0916055	-0.0918263	-0.0920432	-0.0922568	-0.0924669	-0.0926733	-0.0928771	-0.0930774	-0.0932728	-0.0934653	-0.0936542	-0.0938362	-0.0940154	-0.0941943
31	25	316450	Material 2	-0.0264931	-0.0263001	-0.0261087	-0.0259178	-0.025726	-0.025534	-0.025344	-0.0251569	-0.0249712	-0.0247848	-0.0245975	-0.0244111	-0.0242267	-0.0240432	-0.0238587	-0.0236725	-0.0234856	-0.0232994	-0.023114	-0.0229283	-0.0227419	-0.0225553	-0.0223691	-0.0221837	-0.0219991	-0.0218147	-0.0216303	-0.0214456	-0.0212608	-0.0210761	-0.0208917	-0.0207074	-0.0205228	-0.0203378	-0.0201524	-0.0199671	-0.0197819	-0.0195969	-0.0194119	-0.0192272	-0.0190427	-0.0188584	-0.0186743	-0.0184902	-0.0183061	-0.0181222
32	50	396810	Material 2	-0.0112889	-0.0111623	-0.0110366	-0.0109118	-0.0107874	-0.0106627	-0.0105378	-0.0104132	-0.0102896	-0.0101672	-0.0100453	-0.00992334	-0.00980085	-0.00967818	-0.00955602	-0.00943478	-0.00931426	-0.00919374	-0.00907256	-0.00895061	-0.0088283	-0.00870617	-0.00858447	-0.00846301	-0.00834141	-0.00821944	-0.00809719	-0.00797499	-0.00785312	-0.00773164	-0.0076104	-0.00748917	-0.00736782	-0.00724632	-0.00712476	-0.00700326	-0.00688197	-0.00676095	-0.00664014	-0.00651935	-0.00639833	-0.00627696	-0.0061553	-0.00603357	-0.00591197	-0.00579056
33	90	158740	Material 2	-0.0210803	-0.0206304	-0.0201824	-0.0197365	-0.0192943	-0.0188543	-0.0184157	-0.0179795	-0.0175422	-0.017104	-0.0166655	-0.0162254	-0.0157861	-0.0153481	-0.0149098	-0.0144726	-0.0140368	-0.0136003	-0.0131627	-0.0127243	-0.012285	-0.011846	-0.011408	-0.010971	-0.0105342	-0.0100972	-0.00966057	-0.00922345	-0.00878574	-0.00834829	-0.00791165	-0.00747614	-0.00704067	-0.00660423	-0.00616695	-0.00572937	-0.00529162	-0.00485387	-0.0044166	-0.00398002	-0.00354376	-0.00310707	-0.00267025	-0.00223338	-0.00179638	-0.00135956
34	90	316450	Material 2	-0.0144725	-0.0143148	-0.0141589	-0.0140039	-0.0138486	-0.0136931	-0.0135388	-0.0133862	-0.0132344	-0.0130821	-0.0129294	-0.0127774	-0.0126268	-0.0124768	-0.012326	-0.0121741	-0.0120218	-0.0118702	-0.011719	-0.0115675	-0.0114154	-0.0112628	-0.0111107	-0.0109591	-0.0108079	-0.0106569	-0.0105058	-0.0103545	-0.0102033	-0.0100524	-0.00990174	-0.00975119	-0.00960036	-0.00944909	-0.00929761	-0.00914622	-0.00899502	-0.00884388	-0.00869273	-0.0085416	-0.00839065	-0.00823991	-0.00808932	-0.0079388	-0.00778835	-0.00763802
35	90	316450	Material 2	-0.0180839	-0.0178871	-0.0176923	-0.0174984	-0.0173042	-0.0171101	-0.0169174	-0.0167266	-0.0165366	-0.016346	-0.0161551	-0.015965	-0.0157766	-0.0155888	-0.0154002	-0.0152102	-0.0150198	-0.0148301	-0.014641	-0.0144515	-0.0142612	-0.0140706	-0.0138805	-0.0136911	-0.013502	-0.0133128	-0.0131233	-0.0129339	-0.0127446	-0.0125557	-0.012367	-0.0121784	-0.0119896	-0.0118004	-0.011611	-0.0114217	-0.0112325	-0.0110434	-0.0108542	-0.010665	-0.010476	-0.0102871	-0.0100984	-0.00990966	-0.00972107	-0.00953269
36	50	499970	Material 2	-0.0291042	-0.02894	-0.0287771	-0.0286162	-0.028457	-0.028299	-0.0281413	-0.0279833	-0.027825	-0.0276668	-0.0275094	-0.0273532	-0.0271982	-0.0270442	-0.0268904	-0.0267363	-0.0265817	-0.0264264	-0.0262706	-0.0261146	-0.0259586	-0.0258028	-0.025647	-0.0254913	-0.0253355	-0.0251795	-0.0250233	-0.0248668	-0.0247103	-0.0245539	-0.024398	-0.0242427	-0.0240878	-0.0239333	-0.0237787	-0.0236239	-0.0234688	-0.0233135	-0.0231583	-0.0230035	-0.0228491	-0.022695	-0.0225411	-0.022387	-0.0222326	-0.022078
37	70	99910	Material 2	-0.0576126	-0.056988	-0.0563675	-0.0557498	-0.0551324	-0.0545152	-0.0538988	-0.0532832	-0.0526686	-0.0520544	-0.0514403	-0.0508258	-0.0502119	-0.0495992	-0.0489868	-0.0483741	-0.0477617	-0.0471492	-0.0465369	-0.0459257	-0.0453148	-0.0447038	-0.0440925	-0.0434806	-0.0428687	-0.0422574	-0.0416469	-0.0410367	-0.040427	-0.0398181	-0.039209	-0.0385997	-0.0379905	-0.0373806	-0.0367703	-0.0361612	-0.0355523	-0.0349432	-0.0343345	-0.0337263	-0.0331178	-0.0325085	-0.0318994	-0.0312902	-0.0306811	-0.0300724
38	70	199160	Material 2	-0.046573	-0.046066	-0.0455615	-0.045062	-0.0445675	-0.0440768	-0.0435888	-0.0431021	-0.0426146	-0.042125	-0.041634	-0.0411425	-0.040651	-0.0401606	-0.0396723	-0.0391849	-0.0386976	-0.0382106	-0.0377236	-0.0372357	-0.036747	-0.036258	-0.035769	-0.0352803	-0.0347927	-0.0343062	-0.0338202	-0.0333341	-0.0328481	-0.0323616	-0.0318739	-0.0313838	-0.0308943	-0.0304068	-0.0299196	-0.0294334	-0.0289482	-0.0284638	-0.0279793	-0.027494	-0.0270082	-0.0265222	-0.0260364	-0.0255508	-0.0250657	-0.024581
39	70	79520	Material 2	-0.153496	-0.152687	-0.151889	-0.151101	-0.150314	-0.149527	-0.148742	-0.147959	-0.147178	-0.146395	-0.145614	-0.144835	-0.144055	-0.143276	-0.142497	-0.14172	-0.140942	-0.140165	-0.139388	-0.138612	-0.137836	-0.13706	-0.136284	-0.135509	-0.134733	-0.133958	-0.133184	-0.13241	-0.131636	-0.130861	-0.130086	-0.129312	-0.128539	-0.127766	-0.126994	-0.126222	-0.12545	-0.124678	-0.123907	-0.123134	-0.122362	-0.12159	-0.120819	-0.120047	-0.119276	-0.118504
40	70	316450	Material 2	-0.0944822	-0.0939688	-0.093457	-0.0929488	-0.0924448	-0.0919451	-0.0914492	-0.0909566	-0.0904671	-0.0899803	-0.0894955	-0.0890115	-0.0885272	-0.0880418	-0.0875548	-0.0870662	-0.0865765	-0.0860863	-0.0855958	-0.0851051	-0.0846144	-0.0841244	-0.0836359	-0.0831487	-0.0826621	-0.0821758	-0.0816897	-0.0812045	-0.0807198	-0.0802352	-0.0797498	-0.0792632	-0.0787757	-0.0782877	-0.0777997	-0.0773124	-0.0768258	-0.0763398	-0.0758543	-0.0753694	-0.074885	-0.0744014	-0.0739185	-0.0734358	-0.0729528	-0.0724688
41	25	251240	Material 3	-0.0124093	-0.0121267	-0.0118444	-0.0115623	-0.0112811	-0.0110014	-0.0107229	-0.0104449	-0.0101668	-0.00988881	-0.00961132	-0.00933423	-0.00905697	-0.00877906	-0.00850063	-0.00822217	-0.00794408	-0.00766647	-0.0073892	-0.007112	-0.00683472	-0.00655748	-0.00628041	-0.00600346	-0.00572643	-0.00544923	-0.00517185	-0.00489433	-0.00461667	-0.004339	-0.00406151	-0.00378431	-0.00350738	-0.00323056	-0.00295378	-0.00267711	-0.00240063	-0.00212429	-0.0018479	-0.00157133	-0.00129465	-0.00101809	-0.000741733	-0.000465436	-0.000189029	8.74e-05
42	70	396820	Material 3	-0.0299582	-0.0297927	-0.0296277	-0.0294634	-0.0292997	-0.0291366	-0.028974	-0.0288121	-0.028651	-0.0284907	-0.0283313	-0.0281729	-0.0280152	-0.0278578	-0.0277005	-0.027543	-0.0273854	-0.0272278	-0.0270704	-0.026913	-0.0267555	-0.0265977	-0.0264397	-0.0262815	-0.026123	-0.0259646	-0.0258064	-0.0256484	-0.0254906	-0.0253331	-0.0251755	-0.0250179	-0.0248602	-0.0247027	-0.0245455	-0.0243885	-0.0242317	-0.0240751	-0.0239184	-0.0237616	-0.0236044	-0.023447	-0.0232895	-0.023132	-0.0229747	-0.0228176
43	70	499980	Material 3	-0.0104738	-0.0103974	-0.0103213	-0.0102455	-0.0101699	-0.0100944	-0.010019	-0.00994362	-0.00986835	-0.00979321	-0.00971824	-0.00964347	-0.00956893	-0.00949462	-0.00942052	-0.00934659	-0.00927279	-0.00919907	-0.00912536	-0.00905164	-0.00897787	-0.00890405	-0.00883017	-0.00875627	-0.00868237	-0.00860851	-0.00853467	-0.00846083	-0.00838695	-0.00831298	-0.00823892	-0.00816478	-0.00809064	-0.00801653	-0.0079425	-0.00786857	-0.00779473	-0.00772095	-0.00764722	-0.00757349	-0.00749973	-0.00742591	-0.00735204	-0.00727813	-0.00720423	-0.00713039
44	90	158730	Material 3	-0.0461282	-0.0456446	-0.0451611	-0.0446787	-0.0441996	-0.0437239	-0.0432483	-0.0427728	-0.0422988	-0.041824	-0.0413472	-0.0408715	-0.0403965	-0.0399206	-0.0394447	-0.0389695	-0.0384947	-0.0380201	-0.0375456	-0.0370709	-0.0365966	-0.0361226	-0.035648	-0.0351727	-0.0346975	-0.0342227	-0.0337474	-0.0332718	-0.0327966	-0.0323219	-0.0318474	-0.0313721	-0.0308961	-0.0304209	-0.0299474	-0.0294751	-0.0290027	-0.0285295	-0.028056	-0.0275826	-0.0271087	-0.0266348	-0.0261614	-0.0256884	-0.0252154	-0.0247422
45	90	158730	Material 3	-0.0431668	-0.0428659	-0.0425658	-0.042267	-0.0419702	-0.0416753	-0.0413811	-0.0410875	-0.0407946	-0.0405012	-0.0402067	-0.0399125	-0.0396191	-0.0393257	-0.039032	-0.038739	-0.0384466	-0.0381539	-0.0378607	-0.0375675	-0.0372747	-0.0369823	-0.03669	-0.0363977	-0.0361056	-0.0358136	-0.0355213	-0.0352287	-0.0349362	-0.0346439	-0.0343518	-0.0340597	-0.0337675	-0.0334756	-0.0331841	-0.0328926	-0.0326007	-0.0323087	-0.0320166	-0.0317245	-0.0314326	-0.031141	-0.0308496	-0.0305583	-0.030267	-0.0299753
46	25	158500	Material 3	0.000326399	0.00051944	0.000712044	0.000904311	0.00109682	0.0012895	0.00148214	0.00167483	0.00186746	0.00205976	0.00225183	0.00244374	0.00263536	0.00282693	0.0030187	0.00321035	0.00340189	0.00359351	0.00378508	0.0039764	0.00416736	0.00435817	0.004549	0.00473979	0.00493037	0.00512062	0.00531054	0.00550029	0.00568995	0.00587941	0.00606872	0.00625785	0.00644672	0.00663532	0.00682366	0.00701177	0.00719959	0.00738738	0.00757525	0.00776246	0.00794882	0.00813495	0.00832101	0.00850699	0.00869282	0.00887811
47	50	501180	Material 3	-0.000284291	-0.000208042	-0.000131806	-5.56e-05	2.06e-05	9.67e-05	0.000172848	0.000248986	0.000325132	0.000401278	0.00047741	0.000553514	0.000629586	0.000705629	0.000781652	0.000857664	0.000933667	0.00100965	0.00108561	0.00116154	0.00123741	0.00131322	0.00138898	0.00146467	0.0015403	0.00161587	0.00169138	0.00176684	0.00184222	0.00191753	0.00199275	0.00206788	0.00214292	0.00221785	0.00229268	0.00236742	0.00244207	0.00251663	0.00259109	0.00266545	0.00273971	0.00281386	0.0028879	0.00296182	0.00303562	0.00310931
48	90	398100	Material 3	0.000199227	0.000319652	0.000440044	0.000560391	0.000680688	0.000800938	0.000921147	0.00104133	0.00116148	0.00128159	0.00140163	0.0015216	0.00164149	0.00176133	0.00188113	0.0020009	0.00212062	0.00224026	0.0023598	0.00247924	0.00259862	0.00271794	0.00283718	0.00295631	0.0030753	0.00319413	0.00331279	0.0034313	0.00354966	0.00366789	0.00378599	0.00390399	0.00402187	0.00413965	0.0042573	0.00437484	0.00449226	0.00460955	0.00472671	0.00484374	0.00496062	0.00507738	0.005194	0.00531048	0.0054268	0.00554294
49	25	316230	Material 3	-0.00092	-0.00077	-0.00062	-0.00046	-0.00031	-0.00016	-1e-05	0.00014	0.00029	0.00044	0.0006	0.00075	0.0009	0.00105	0.0012	0.00135	0.0015	0.00166	0.00181	0.00196	0.00211	0.00226	0.00241	0.00256	0.00271	0.00286	0.00301	0.00316	0.00331	0.00346	0.00361	0.00376	0.00391	0.00406	0.00421	0.00436	0.00451	0.00466	0.00481	0.00496	0.0051	0.00525	0.0054	0.00555	0.0057	0.00584
50	25	99950	Material 3	0.03213	0.03198	0.03183	0.03168	0.03153	0.03137	0.03122	0.03106	0.03091	0.03075	0.03059	0.03043	0.03027	0.0301	0.02994	0.02977	0.02961	0.02944	0.02927	0.0291	0.02893	0.02876	0.02859	0.02841	0.02824	0.02806	0.02788	0.02771	0.02753	0.02735	0.02717	0.02698	0.0268	0.02662	0.02643	0.02624	0.02606	0.02587	0.02568	0.02549	0.0253	0.02511	0.02492	0.02473	0.02454	0.02434
51	50	125900	Material 3	-0.0567236	-0.0554896	-0.054264	-0.0530464	-0.0518346	-0.0506238	-0.0494109	-0.0481968	-0.0469817	-0.0457659	-0.0445517	-0.0433416	-0.0421331	-0.0409198	-0.0397043	-0.0384914	-0.0372809	-0.0360706	-0.0348592	-0.0336468	-0.0324351	-0.0312236	-0.0300128	-0.028804	-0.0275958	-0.0263879	-0.0251793	-0.0239694	-0.0227598	-0.0215526	-0.0203468	-0.0191406	-0.0179349	-0.0167291	-0.0155221	-0.0143139	-0.013105	-0.0118972	-0.0106908	-0.00948233	-0.0082729	-0.00706395	-0.00585507	-0.0046468	-0.00343752	-0.00222825
52	50	158730	Material 3	-0.0381108	-0.0378395	-0.0375708	-0.0373039	-0.0370393	-0.0367781	-0.0365183	-0.0362578	-0.035997	-0.0357364	-0.0354753	-0.0352145	-0.0349547	-0.034695	-0.034435	-0.0341755	-0.0339164	-0.0336566	-0.0333966	-0.0331372	-0.032878	-0.0326188	-0.0323603	-0.0321019	-0.0318429	-0.031584	-0.0313253	-0.0310665	-0.0308079	-0.0305495	-0.0302913	-0.0300333	-0.0297754	-0.0295175	-0.0292595	-0.0290011	-0.0287427	-0.0284846	-0.0282263	-0.0279679	-0.02771	-0.0274522	-0.0271941	-0.0269363	-0.0266788	-0.0264211
53	50	251230	Material 3	-0.0598065	-0.05938	-0.0589554	-0.058533	-0.0581127	-0.0576946	-0.0572795	-0.0568673	-0.0564574	-0.0560478	-0.0556376	-0.0552265	-0.0548154	-0.0544046	-0.0539936	-0.0535816	-0.0531685	-0.0527556	-0.0523439	-0.0519335	-0.0515234	-0.0511133	-0.0507036	-0.0502946	-0.049886	-0.0494767	-0.0490663	-0.0486553	-0.0482445	-0.0478342	-0.0474243	-0.0470146	-0.046605	-0.046196	-0.0457877	-0.0453798	-0.0449717	-0.0445632	-0.0441544	-0.0437457	-0.0433373	-0.0429289	-0.0425202	-0.0421112	-0.0417025	-0.0412945
54	70	316460	Material 3	-0.114029	-0.112771	-0.111517	-0.110268	-0.109023	-0.107782	-0.106546	-0.105316	-0.104091	-0.102871	-0.101653	-0.100434	-0.0992138	-0.0979924	-0.096771	-0.0955497	-0.0943281	-0.0931055	-0.0918816	-0.0906568	-0.0894324	-0.0882102	-0.0869908	-0.0857727	-0.0845544	-0.0833356	-0.0821173	-0.0809005	-0.0796854	-0.0784714	-0.0772571	-0.0760416	-0.074824	-0.0736048	-0.0723854	-0.0711665	-0.0699483	-0.0687304	-0.0675127	-0.066295	-0.0650775	-0.0638607	-0.0626452	-0.0614311	-0.0602174	-0.0590033
55	70	396810	Material 3	-0.0560197	-0.0553843	-0.0547498	-0.054117	-0.0534859	-0.0528565	-0.0522287	-0.0516027	-0.0509785	-0.0503566	-0.0497371	-0.0491201	-0.0485054	-0.0478923	-0.0472798	-0.0466671	-0.0460537	-0.0454395	-0.0448249	-0.04421	-0.043595	-0.0429799	-0.0423645	-0.0417483	-0.0411313	-0.0405136	-0.0398956	-0.0392783	-0.038662	-0.0380466	-0.0374317	-0.0368169	-0.036202	-0.035587	-0.0349722	-0.034358	-0.0337445	-0.0331317	-0.0325195	-0.0319072	-0.0312941	-0.0306797	-0.0300641	-0.0294479	-0.0288317	-0.0282161
56	70	79500	Material 3	-0.121266	-0.120424	-0.119593	-0.118772	-0.117954	-0.117134	-0.116315	-0.1155	-0.114683	-0.113864	-0.113044	-0.112227	-0.111412	-0.110597	-0.10978	-0.108964	-0.108149	-0.107335	-0.106521	-0.105707	-0.104895	-0.104081	-0.103266	-0.102451	-0.101635	-0.10082	-0.100008	-0.0991953	-0.0983817	-0.097568	-0.0967541	-0.0959399	-0.0951242	-0.0943081	-0.0934938	-0.0926811	-0.0918676	-0.0910533	-0.0902408	-0.0894278	-0.0886136	-0.0878005	-0.086987	-0.0861746	-0.0853622	-0.084548
57	70	251230	Material 3	-0.0238263	-0.0236553	-0.0234852	-0.023316	-0.0231476	-0.0229803	-0.0228141	-0.0226491	-0.022485	-0.0223211	-0.0221569	-0.0219925	-0.0218282	-0.021664	-0.0214997	-0.021335	-0.0211701	-0.0210053	-0.0208409	-0.0206767	-0.0205124	-0.020348	-0.0201838	-0.0200199	-0.0198564	-0.0196929	-0.0195289	-0.0193645	-0.0192001	-0.0190362	-0.0188725	-0.0187088	-0.0185449	-0.018381	-0.0182174	-0.018054	-0.0178906	-0.0177273	-0.017564	-0.0174007	-0.0172376	-0.0170744	-0.016911	-0.0167477	-0.0165844	-0.0164215
58	90	125900	Material 3	-0.0284455	-0.027825	-0.0272087	-0.0265963	-0.0259877	-0.0253812	-0.0247738	-0.0241657	-0.0235584	-0.0229518	-0.0223452	-0.0217391	-0.0211331	-0.0205265	-0.01992	-0.0193143	-0.0187088	-0.0181035	-0.017498	-0.0168923	-0.0162862	-0.0156791	-0.0150733	-0.0144686	-0.0138634	-0.0132584	-0.012654	-0.0120491	-0.0114435	-0.0108371	-0.0102307	-0.00962532	-0.0090214	-0.00841779	-0.00781345	-0.00720905	-0.00660556	-0.00600248	-0.00539875	-0.00479453	-0.00419072	-0.00358706	-0.0029826	-0.00237753	-0.00177283	-0.00116895
59	90	316460	Material 3	-0.0329327	-0.0321438	-0.031356	-0.0305698	-0.0297856	-0.0290052	-0.0282295	-0.0274577	-0.0266879	-0.0259187	-0.0251502	-0.0243829	-0.0236171	-0.0228525	-0.0220882	-0.0213223	-0.0205536	-0.0197823	-0.0190108	-0.0182413	-0.0174743	-0.0167085	-0.0159426	-0.0151762	-0.0144092	-0.0136421	-0.0128755	-0.0121099	-0.0113453	-0.0105813	-0.00981718	-0.00905222	-0.00828591	-0.00751836	-0.00675009	-0.0059818	-0.00521413	-0.00444753	-0.00368213	-0.00291769	-0.00215382	-0.0013901	-0.000626271	0.00013759	0.000901112	0.00166398
60	90	251230	Material 3	-0.0958933	-0.0953836	-0.0948747	-0.0943676	-0.0938641	-0.0933656	-0.0928716	-0.0923798	-0.0918885	-0.091398	-0.0909093	-0.0904221	-0.0899347	-0.0894449	-0.0889527	-0.08846	-0.0879685	-0.0874788	-0.0869896	-0.0865	-0.08601	-0.08552	-0.0850309	-0.0845432	-0.0840562	-0.0835687	-0.0830801	-0.0825905	-0.0821007	-0.0816112	-0.0811226	-0.0806348	-0.0801476	-0.0796601	-0.0791721	-0.0786838	-0.0781959	-0.0777087	-0.0772221	-0.0767356	-0.0762485	-0.0757608	-0.0752729	-0.0747854	-0.0742984	-0.0738114
61	25	79430	Material 4	-0.0959877	-0.0938116	-0.0916496	-0.0894946	-0.0873485	-0.0852053	-0.0830678	-0.0809369	-0.0787989	-0.0766575	-0.0745177	-0.0723809	-0.0702474	-0.0681116	-0.0659786	-0.0638532	-0.0617215	-0.0595893	-0.0574618	-0.0553354	-0.0532087	-0.0510829	-0.0489612	-0.0468344	-0.0447041	-0.0425749	-0.0404485	-0.0383216	-0.0361942	-0.0340686	-0.0319415	-0.0298146	-0.0276931	-0.0255729	-0.0234458	-0.0213196	-0.0191957	-0.0170739	-0.0149501	-0.0128196	-0.0106868	-0.00855974	-0.00644074	-0.004319	-0.00219583	-7.4e-05
62	25	70800	Material 4	-0.0470093	-0.0464955	-0.0459909	-0.0454899	-0.044991	-0.0444939	-0.0439985	-0.0435047	-0.0430105	-0.0425155	-0.0420224	-0.0415297	-0.0410379	-0.0405474	-0.0400567	-0.0395661	-0.0390754	-0.0385845	-0.0380944	-0.0376051	-0.0371161	-0.0366264	-0.0361373	-0.0356497	-0.0351618	-0.0346728	-0.0341834	-0.0336949	-0.0332068	-0.0327195	-0.0322327	-0.0317455	-0.0312583	-0.030771	-0.0302836	-0.029796	-0.029309	-0.0288231	-0.0283373	-0.027851	-0.0273654	-0.0268804	-0.0263952	-0.0259093	-0.0254235	-0.0249378
63	25	79430	Material 4	-0.0926952	-0.0917024	-0.0907157	-0.0897335	-0.0887553	-0.0877806	-0.0868075	-0.0858355	-0.0848653	-0.0838973	-0.0829291	-0.0819596	-0.0809898	-0.0800208	-0.0790531	-0.0780871	-0.0771209	-0.0761537	-0.0751877	-0.0742223	-0.0732565	-0.0722912	-0.0713263	-0.0703615	-0.0693962	-0.0684309	-0.0674675	-0.0665053	-0.0655433	-0.0645803	-0.0636163	-0.0626524	-0.0616888	-0.0607258	-0.0597631	-0.0588016	-0.0578398	-0.0568781	-0.0559174	-0.0549556	-0.053993	-0.0530306	-0.0520687	-0.0511065	-0.050145	-0.0491846
64	50	177890	Material 4	-0.0193878	-0.0189361	-0.0184919	-0.0180519	-0.0176133	-0.0171751	-0.0167377	-0.0163019	-0.0158674	-0.0154332	-0.0149987	-0.0145639	-0.0141289	-0.0136943	-0.0132608	-0.0128284	-0.0123969	-0.0119656	-0.011534	-0.0111019	-0.0106695	-0.0102369	-0.00980461	-0.00937251	-0.00894058	-0.00850923	-0.00807862	-0.00764821	-0.00721781	-0.00678746	-0.00635675	-0.00592559	-0.00549439	-0.00506349	-0.00463299	-0.00420295	-0.00377322	-0.00334358	-0.00291409	-0.00248452	-0.00205445	-0.00162413	-0.00119381	-0.000763489	-0.000333295	9.65e-05
65	70	158750	Material 4	-0.0798031	-0.0780041	-0.0762312	-0.0744802	-0.0727469	-0.0710268	-0.069312	-0.0675974	-0.0658812	-0.0641596	-0.0624317	-0.0607025	-0.0589771	-0.0572598	-0.0555505	-0.0538427	-0.0521318	-0.0504187	-0.0487037	-0.0469868	-0.0452722	-0.0435622	-0.0418534	-0.0401457	-0.0384392	-0.0367309	-0.0350198	-0.0333078	-0.031596	-0.0298865	-0.0281825	-0.0264806	-0.0247759	-0.0230703	-0.0213638	-0.019655	-0.0179454	-0.0162371	-0.0145316	-0.0128299	-0.0111288	-0.00942445	-0.00771727	-0.00600889	-0.00430098	-0.00259412
66	70	316470	Material 4	-0.0233902	-0.0228172	-0.0222493	-0.0216882	-0.021133	-0.0205822	-0.0200349	-0.0194905	-0.0189485	-0.0184082	-0.0178691	-0.0173311	-0.0167942	-0.0162581	-0.015722	-0.0151851	-0.0146472	-0.0141084	-0.0135688	-0.013028	-0.0124858	-0.0119425	-0.0113992	-0.0108568	-0.0103155	-0.00977542	-0.00923657	-0.00869937	-0.00816394	-0.00762967	-0.00709558	-0.00656088	-0.00602528	-0.00548882	-0.0049517	-0.00441425	-0.00387686	-0.00333976	-0.00280304	-0.00226668	-0.00173066	-0.001195	-0.000659891	-0.000125552	0.00040791	0.000940596
67	70	79440	Material 4	-0.0591014	-0.0584737	-0.0578539	-0.0572369	-0.0566196	-0.0560022	-0.0553868	-0.0547724	-0.0541569	-0.053542	-0.0529283	-0.0523155	-0.0517034	-0.0510921	-0.0504818	-0.0498702	-0.0492571	-0.0486437	-0.0480308	-0.0474185	-0.0468042	-0.04619	-0.0455791	-0.0449696	-0.04436	-0.04375	-0.0431386	-0.042527	-0.0419157	-0.0413043	-0.0406924	-0.0400799	-0.0394665	-0.0388533	-0.0382411	-0.0376299	-0.0370195	-0.0364093	-0.0357992	-0.0351884	-0.0345781	-0.0339682	-0.033357	-0.032746	-0.0321371	-0.0315281
68	90	177890	Material 4	-0.0350437	-0.0342386	-0.0334427	-0.0326606	-0.0318864	-0.0311145	-0.0303434	-0.0295751	-0.0288097	-0.0280451	-0.0272798	-0.0265131	-0.0257448	-0.0249762	-0.0242089	-0.0234432	-0.022679	-0.021916	-0.0211533	-0.0203895	-0.0196241	-0.0188575	-0.0180902	-0.0173229	-0.0165576	-0.0157947	-0.0150329	-0.0142713	-0.0135095	-0.0127475	-0.0119853	-0.0112223	-0.0104587	-0.00969574	-0.00893399	-0.00817335	-0.007413	-0.00665177	-0.00588952	-0.00512679	-0.00436383	-0.00360056	-0.0028374	-0.00207506	-0.00131333	-0.000552526
69	90	199160	Material 4	-0.0343665	-0.0335593	-0.0327682	-0.0319874	-0.0312098	-0.0304332	-0.0296591	-0.0288879	-0.0281187	-0.0273505	-0.0265824	-0.0258128	-0.025041	-0.0242675	-0.023494	-0.022722	-0.021952	-0.0211841	-0.0204181	-0.0196521	-0.0188847	-0.0181158	-0.0173462	-0.0165759	-0.0158055	-0.0150356	-0.0142667	-0.0134993	-0.0127328	-0.0119669	-0.0112026	-0.0104418	-0.00968012	-0.00891451	-0.00814809	-0.00738128	-0.00661398	-0.00584656	-0.00507989	-0.0043141	-0.00354876	-0.00278349	-0.00201801	-0.00125261	-0.000487728	0.000276848
70	90	70790	Material 4	-0.262161	-0.259374	-0.256622	-0.253879	-0.251149	-0.248417	-0.245685	-0.242961	-0.240238	-0.237513	-0.234795	-0.232083	-0.229369	-0.226656	-0.223948	-0.221244	-0.218536	-0.215825	-0.213115	-0.2104	-0.207679	-0.204961	-0.202249	-0.199543	-0.196838	-0.194132	-0.191428	-0.18872	-0.186009	-0.183299	-0.180589	-0.177881	-0.175176	-0.172471	-0.169765	-0.167064	-0.164359	-0.161642	-0.158925	-0.156213	-0.153505	-0.150792	-0.148083	-0.145376	-0.142674	-0.139979
71	25	70870	Material 4	-0.0614656	-0.0612416	-0.0610218	-0.0608033	-0.0605859	-0.0603692	-0.0601535	-0.0599385	-0.0597229	-0.0595077	-0.0592933	-0.0590787	-0.0588643	-0.0586505	-0.0584368	-0.0582228	-0.0580093	-0.0577963	-0.0575835	-0.0573713	-0.0571594	-0.0569479	-0.0567363	-0.0565245	-0.0563128	-0.0561013	-0.0558899	-0.0556787	-0.0554679	-0.0552567	-0.0550454	-0.0548341	-0.0546233	-0.0544126	-0.0542015	-0.0539901	-0.0537782	-0.0535666	-0.0533551	-0.0531441	-0.0529331	-0.0527225	-0.0525122	-0.052302	-0.0520931	-0.0518847
72	25	79410	Material 4	-0.0192904	-0.0188432	-0.0183975	-0.0179537	-0.017511	-0.0170693	-0.0166288	-0.0161881	-0.0157475	-0.0153072	-0.0148668	-0.014427	-0.0139872	-0.0135477	-0.0131086	-0.0126695	-0.0122306	-0.0117919	-0.0113539	-0.010916	-0.0104778	-0.0100396	-0.00960139	-0.00916342	-0.00872596	-0.00828851	-0.00785082	-0.00741305	-0.00697508	-0.00653775	-0.00610141	-0.00566528	-0.00522889	-0.00479278	-0.00435646	-0.00392029	-0.00348398	-0.00304761	-0.00261213	-0.00217672	-0.00174045	-0.00130392	-0.00086821	-0.000432842	2.88e-06	0.000438593
73	50	112170	Material 4	-0.0279378	-0.0273085	-0.0266853	-0.0260638	-0.025442	-0.0248206	-0.0241997	-0.0235794	-0.0229595	-0.0223393	-0.0217202	-0.0211024	-0.0204851	-0.019868	-0.0192506	-0.0186326	-0.0180147	-0.0173978	-0.016781	-0.0161639	-0.0155477	-0.014932	-0.0143159	-0.0136989	-0.0130823	-0.0124662	-0.0118505	-0.0112352	-0.0106195	-0.0100038	-0.00938917	-0.00877566	-0.00816251	-0.00754846	-0.00693342	-0.00631849	-0.00570438	-0.00509093	-0.00447732	-0.00386325	-0.00324883	-0.00263413	-0.00201974	-0.0014056	-0.000791465	-0.000177213
74	70	199170	Material 4	-0.0338333	-0.0336433	-0.0334565	-0.0332731	-0.0330926	-0.0329135	-0.0327351	-0.0325582	-0.0323823	-0.0322062	-0.0320299	-0.0318534	-0.0316761	-0.0314978	-0.0313197	-0.0311426	-0.0309662	-0.0307907	-0.0306163	-0.0304422	-0.0302674	-0.0300919	-0.0299159	-0.0297395	-0.0295632	-0.0293875	-0.0292123	-0.0290376	-0.0288633	-0.0286897	-0.0285161	-0.0283408	-0.0281652	-0.0279905	-0.0278157	-0.0276409	-0.0274664	-0.0272922	-0.0271184	-0.026945	-0.0267716	-0.0265979	-0.0264239	-0.0262498	-0.0260757	-0.0259016
75	70	354610	Material 4	-0.0216311	-0.0215459	-0.0214619	-0.0213792	-0.0212975	-0.0212169	-0.0211377	-0.0210603	-0.0209842	-0.0209086	-0.0208328	-0.020757	-0.0206817	-0.0206073	-0.0205339	-0.0204607	-0.0203874	-0.0203135	-0.0202395	-0.0201657	-0.0200921	-0.0200185	-0.0199444	-0.0198695	-0.019794	-0.0197186	-0.0196434	-0.0195686	-0.019494	-0.0194195	-0.0193451	-0.0192713	-0.0191981	-0.0191254	-0.0190529	-0.0189802	-0.0189071	-0.0188337	-0.0187602	-0.0186866	-0.0186128	-0.0185387	-0.0184643	-0.0183899	-0.0183157	-0.0182418
76	25	89080	Material 4	-0.000272648	-0.00017481	-7.72e-05	2.06e-05	0.000118482	0.00021612	0.00031354	0.000411014	0.000508445	0.000605773	0.000703215	0.000800752	0.00089816	0.000995186	0.0010922	0.00118945	0.0012865	0.00138335	0.0014801	0.00157704	0.00167404	0.00177058	0.00186703	0.00196361	0.0020602	0.0021568	0.00225334	0.00234977	0.00244598	0.00254225	0.00263852	0.0027345	0.00283027	0.00292589	0.00302152	0.00311711	0.00321249	0.00330769	0.00340277	0.00349772	0.00359253	0.00368716	0.00378174	0.00387626	0.00397045	0.00406429
77	25	251170	Material 4	4.62e-05	0.000119927	0.000193641	0.000267287	0.000340896	0.000414478	0.000488041	0.000561594	0.000635124	0.000708632	0.000782152	0.00085567	0.000929116	0.00100248	0.00107584	0.00114922	0.00122258	0.00129592	0.00136927	0.00144255	0.00151569	0.00158872	0.00166172	0.00173469	0.00180762	0.00188054	0.00195341	0.00202616	0.00209874	0.00217121	0.00224358	0.00231582	0.00238797	0.00246009	0.00253215	0.00260403	0.00267573	0.00274733	0.00281889	0.00289037	0.00296175	0.00303302	0.00310414	0.00317506	0.00324585	0.00331656
78	50	79470	Material 4	0.000279012	0.000623538	0.000967556	0.00131124	0.00165447	0.00199765	0.00234151	0.00268521	0.00302846	0.00337147	0.00371444	0.00405748	0.00439986	0.00474193	0.00508512	0.00542867	0.00577094	0.0061127	0.00645478	0.00679647	0.00713773	0.00747863	0.0078189	0.0081594	0.00850027	0.00884057	0.00918044	0.00951999	0.00985926	0.0101981	0.010536	0.0108735	0.0112102	0.0115469	0.0118832	0.012219	0.012555	0.0128901	0.0132248	0.0135591	0.0138932	0.0142267	0.0145592	0.0148916	0.0152234	0.0155546
79	50	251170	Material 4	-0.000707775	-0.000571255	-0.000434856	-0.000298476	-0.000162036	-2.56e-05	0.00011094	0.000247434	0.000383864	0.000520166	0.000656397	0.000792658	0.000928963	0.00106526	0.00120151	0.00133768	0.00147375	0.00160966	0.00174543	0.00188111	0.00201675	0.0021524	0.00228802	0.00242354	0.0025589	0.00269417	0.00282943	0.00296467	0.00309978	0.00323471	0.00336945	0.00350399	0.00363835	0.00377258	0.00390672	0.00404082	0.00417483	0.0043087	0.00444237	0.00457585	0.00470913	0.00484218	0.00497501	0.0051076	0.00523997	0.00537213
80	70	316230	Material 4	0.00033649	0.000412857	0.000489176	0.000565414	0.000641571	0.000717674	0.000793745	0.000869794	0.000945829	0.00102187	0.00109792	0.00117401	0.00125008	0.0013261	0.00140203	0.00147784	0.00155354	0.00162916	0.00170474	0.0017803	0.0018558	0.0019312	0.00200646	0.00208159	0.00215663	0.00223161	0.00230651	0.00238129	0.00245597	0.00253056	0.00260512	0.00267961	0.00275399	0.00282826	0.0029024	0.00297643	0.00305035	0.00312419	0.00319795	0.00327159	0.00334508	0.00341839	0.00349157	0.00356464	0.00363758	0.00371036
[truncated: 978 more columns]
