# Supplementary material for: Core Loss Modeling of Magnetic Components Using a Data-Driven Method
Source: Sensors (Basel). 2026 May 7;26(10):2919. doi: 10.3390/s26102919 (PMC13211016; doi:10.3390/s26102919)
Supplement: Supplementary file 1 [file sensors-26-02919-s001.zip › Attachement 3.xlsx]

## Sheet: test datasets
sample numbers	temperature, °C	frequency, Hz	magnetic core material	specifies excitation waveform types	0（magnetic flux density B，T）	1	2	3	4	5	6	7	8	9	10	11	12	13	14	15	16	17	18	19	20	21	22	23	24	25	26	27	28	29	30	31	32	33	34	35	36	37	38	39	40	41	42	43	44
1	25	56320	Material 1	sine	0.00221553	0.00259669	0.00297695	0.00335763	0.00373856	0.00411915	0.00449955	0.00488017	0.00526094	0.00564151	0.00602182	0.00640199	0.00678216	0.00716173	0.00754063	0.00792035	0.00829989	0.00867884	0.00905767	0.00943612	0.00981433	0.0101929	0.0105715	0.0109486	0.011326	0.0117035	0.0120806	0.0124576	0.0128337	0.0132096	0.0135853	0.0139607	0.014336	0.0147112	0.0150858	0.0154594	0.0158333	0.0162073	0.0165806	0.0169522	0.0173216	0.0176902	0.0180578	0.0184246	0.0187911
2	25	79460	Material 1	sine	-0.000435725	-5.15e-05	0.000332678	0.000716465	0.00109898	0.00148154	0.00186426	0.00224743	0.00262965	0.00301155	0.00339461	0.00377832	0.00416195	0.00454494	0.00492658	0.00530767	0.0056889	0.00607019	0.00645077	0.00683149	0.00721335	0.00759492	0.00797582	0.0083563	0.00873674	0.009117	0.00949614	0.00987498	0.0102544	0.010634	0.0110119	0.0113881	0.0117641	0.0121403	0.0125158	0.0128905	0.0132649	0.0136394	0.0140136	0.0143863	0.0147581	0.015129	0.0154997	0.0158712	0.0162421
3	25	89080	Material 1	sine	-0.000474338	-4.2e-05	0.000389646	0.000822209	0.00125506	0.00168787	0.00212024	0.00255232	0.00298534	0.00341829	0.00385061	0.0042828	0.00471446	0.00514621	0.00557751	0.00600784	0.00643853	0.00686944	0.00729993	0.00772963	0.00815929	0.00858887	0.00901764	0.00944675	0.00987666	0.0103068	0.0107362	0.0111646	0.0115928	0.0120206	0.012447	0.0128722	0.0132977	0.0137231	0.0141471	0.0145705	0.0149946	0.0154181	0.0158408	0.0162627	0.0166831	0.0171031	0.0175238	0.0179443	0.018364
4	25	99950	Material 1	sine	0.0010977	0.00148212	0.00186567	0.00224926	0.00263301	0.00301697	0.0034012	0.00378522	0.00416943	0.00455336	0.00493594	0.00531792	0.00569982	0.00608163	0.006463	0.00684346	0.00722327	0.00760349	0.00798397	0.00836396	0.00874285	0.00912148	0.00950005	0.00987877	0.0102581	0.0106373	0.0110164	0.0113955	0.0117737	0.0121517	0.0125291	0.0129054	0.0132807	0.013656	0.0140315	0.014406	0.0147799	0.0151535	0.0155263	0.0158981	0.0162695	0.0166399	0.0170094	0.0173789	0.0177475
5	25	99950	Material 1	sine	-0.0025487	-0.00206216	-0.00157618	-0.00108967	-0.000603074	-0.00011733	0.000367217	0.000852422	0.00133919	0.00182649	0.00231276	0.00279866	0.00328509	0.00377095	0.00425636	0.0047419	0.00522767	0.00571224	0.00619615	0.00668048	0.00716441	0.00764765	0.00813071	0.00861388	0.00909703	0.00957996	0.0100628	0.010545	0.0110253	0.0115045	0.0119842	0.0124644	0.0129447	0.0134243	0.0139032	0.0143823	0.0148611	0.0153388	0.0158157	0.0162917	0.0167672	0.0172426	0.0177179	0.0181922	0.0186655
6	25	112160	Material 1	sine	-0.00108006	-0.000808374	-0.000536959	-0.000265169	6.56e-06	0.000278422	0.00055004	0.000821674	0.00109346	0.0013656	0.00163775	0.00190925	0.00218063	0.00245219	0.00272395	0.00299511	0.00326531	0.00353545	0.00380609	0.00407692	0.00434724	0.00461703	0.0048865	0.00515578	0.00542503	0.00569466	0.00596364	0.00623227	0.00650133	0.00677002	0.007038	0.0073057	0.00757379	0.00784138	0.00810853	0.00837586	0.00864224	0.00890784	0.00917367	0.0094397	0.00970553	0.00997031	0.0102343	0.0104984	0.0107622
7	25	158500	Material 1	sine	-0.000483605	-0.000375795	-0.000268134	-0.000160554	-5.3e-05	5.47e-05	0.000162438	0.000270204	0.000377951	0.00048562	0.000593242	0.000700988	0.000808755	0.000916363	0.00102386	0.0011312	0.00123841	0.00134567	0.00145299	0.0015603	0.00166745	0.00177438	0.00188122	0.00198797	0.00209473	0.00220167	0.00230857	0.00241512	0.00252153	0.00262789	0.00273403	0.00284013	0.00294624	0.00305214	0.00315782	0.00326342	0.00336898	0.00347442	0.00357968	0.00368481	0.00378987	0.00389479	0.00399937	0.00410367	0.00420796
8	25	177820	Material 1	sine	0.000143672	0.00023095	0.000318205	0.000405436	0.000492656	0.00057986	0.000667058	0.000754247	0.000841377	0.000928407	0.0010154	0.0011024	0.00118939	0.00127635	0.00136328	0.00145018	0.00153705	0.00162383	0.00171047	0.00179701	0.00188346	0.00196984	0.00205614	0.00214234	0.00222849	0.00231462	0.00240069	0.0024866	0.0025724	0.00265814	0.00274378	0.00282926	0.00291458	0.00299975	0.00308478	0.00316976	0.00325466	0.00333941	0.00342406	0.00350869	0.00359317	0.00367746	0.00376159	0.00384557	0.00392936
9	25	223850	Material 1	sine	-0.000871657	-0.000184703	0.000501784	0.00118802	0.0018743	0.00256057	0.00324653	0.00393214	0.00461796	0.00530409	0.00598961	0.00667397	0.00735757	0.00804084	0.00872405	0.0094074	0.0100907	0.0107737	0.0114566	0.0121396	0.0128224	0.0135043	0.0141849	0.0148645	0.0155435	0.0162221	0.0169002	0.0175779	0.018255	0.0189311	0.0196061	0.0202798	0.0209525	0.0216245	0.0222958	0.0229667	0.0236366	0.024305	0.024972	0.0256385	0.0263047	0.02697	0.0276338	0.0282967	0.0289586
10	25	281850	Material 1	sine	-0.000178437	-5.77e-05	6.31e-05	0.000183811	0.000304492	0.000425118	0.000545617	0.000665961	0.000786224	0.000906517	0.00102685	0.00114717	0.00126741	0.0013876	0.00150781	0.00162802	0.00174821	0.00186835	0.00198844	0.00210847	0.00222841	0.00234826	0.002468	0.00258755	0.00270687	0.00282601	0.00294504	0.00306405	0.00318302	0.00330188	0.00342056	0.00353903	0.00365729	0.00377535	0.00389325	0.00401105	0.00412876	0.00424636	0.00436377	0.00448094	0.00459783	0.00471455	0.00483121	0.00494783	0.00506431
11	50	56320	Material 1	sine	-0.00104759	-0.000562747	-7.9e-05	0.000404376	0.000888334	0.00137264	0.00185677	0.00234045	0.00282399	0.00330768	0.00379187	0.00427557	0.00475895	0.00524232	0.00572584	0.00620919	0.00669169	0.00717452	0.0076575	0.00813929	0.00862076	0.00910252	0.00958385	0.0100644	0.0105452	0.0110261	0.0115054	0.0119838	0.0124627	0.0129417	0.0134197	0.0138967	0.0143739	0.0148516	0.0153285	0.015805	0.0162809	0.0167554	0.017229	0.0177015	0.0181734	0.0186457	0.0191178	0.0195889	0.020059
12	50	70840	Material 1	sine	-0.00166004	-0.000558912	0.000538612	0.00163472	0.00273074	0.0038273	0.00492431	0.00602061	0.00711694	0.00821497	0.00931355	0.0104108	0.0115079	0.0126031	0.0136978	0.0147917	0.015884	0.016975	0.0180665	0.0191604	0.020254	0.0213453	0.0224326	0.0235186	0.0246084	0.0256985	0.0267848	0.0278703	0.0289557	0.0300412	0.0311277	0.0322125	0.0332934	0.0343715	0.0354509	0.0365282	0.0376008	0.0386744	0.0397475	0.0408173	0.0418875	0.042957	0.0440251	0.0450888	0.0461467
13	50	112160	Material 1	sine	-0.000506742	-0.0003149	-0.000123563	6.75e-05	0.000258803	0.000450378	0.000642121	0.000833832	0.00102545	0.00121695	0.00140847	0.00159974	0.00179101	0.00198243	0.00217373	0.00236499	0.00255626	0.0027473	0.00293822	0.00312889	0.00331941	0.0035102	0.00370087	0.00389127	0.00408144	0.00427155	0.00446157	0.0046515	0.00484131	0.00503109	0.00522095	0.00541066	0.00560026	0.00578978	0.00597922	0.00616857	0.00635764	0.00654615	0.0067345	0.00692267	0.00711015	0.00729703	0.00748366	0.00767004	0.0078561
14	50	125850	Material 1	sine	-0.000266451	-0.000114317	3.76e-05	0.000189581	0.000341779	0.000493998	0.000646205	0.000798278	0.000950175	0.00110195	0.00125361	0.00140528	0.00155711	0.00170911	0.00186116	0.00201306	0.00216457	0.0023158	0.00246706	0.00261824	0.00276935	0.00292047	0.00307154	0.0032224	0.00337315	0.00352383	0.00367448	0.00382492	0.00397484	0.00412457	0.0042743	0.00442392	0.00457343	0.0047226	0.00487118	0.00501945	0.00516765	0.00531573	0.00546379	0.00561192	0.00575987	0.0059073	0.00605435	0.00620129	0.00634818
15	50	141260	Material 1	sine	-0.00131927	-0.000976959	-0.000634929	-0.000292859	4.92e-05	0.000391354	0.00073364	0.00107596	0.00141824	0.00175981	0.00210092	0.00244206	0.00278311	0.0031242	0.00346532	0.00380634	0.00414706	0.00448767	0.00482848	0.00516938	0.00551006	0.00585011	0.00618952	0.00652877	0.00686803	0.00720717	0.00754586	0.00788411	0.00822242	0.0085601	0.00889672	0.00923301	0.00956955	0.00990615	0.0102422	0.0105774	0.0109123	0.0112474	0.0115821	0.0119163	0.0122506	0.0125842	0.0129172	0.0132497	0.0135815
16	50	199500	Material 1	sine	8.72e-05	0.000163498	0.000239619	0.000315619	0.000391613	0.000467622	0.000543588	0.000619482	0.000695301	0.000771056	0.000846837	0.000922686	0.000998493	0.00107416	0.00114976	0.00122539	0.00130109	0.0013768	0.00145241	0.0015279	0.00160334	0.00167879	0.00175414	0.00182933	0.0019044	0.00197941	0.0020543	0.00212904	0.00220373	0.00227845	0.00235317	0.00242787	0.00250255	0.00257708	0.00265136	0.00272541	0.00279939	0.00287339	0.00294732	0.00302112	0.0030948	0.00316836	0.00324189	0.00331538	0.00338859
17	50	199500	Material 1	sine	-0.00129503	-0.000811677	-0.000328697	0.000154296	0.000637578	0.00112063	0.00160321	0.00208582	0.0025688	0.00305203	0.00353526	0.00401803	0.00450008	0.004982	0.00546448	0.00594712	0.00642916	0.00691041	0.00739109	0.00787165	0.00835215	0.00883219	0.0093118	0.00979134	0.010271	0.0107507	0.0112296	0.0117075	0.0121849	0.0126619	0.0131383	0.0136142	0.0140899	0.0145652	0.0150399	0.0155138	0.0159871	0.01646	0.0169324	0.0174039	0.0178745	0.0183439	0.0188126	0.0192812	0.0197496
18	50	199500	Material 1	sine	-0.00297625	-0.00228872	-0.00160126	-0.000913796	-0.000226885	0.000459187	0.00114539	0.0018324	0.00251955	0.00320588	0.00389151	0.00457719	0.00526304	0.00594873	0.0066342	0.00731955	0.00800477	0.0086899	0.00937489	0.0100595	0.0107436	0.0114272	0.0121102	0.0127928	0.0134751	0.0141569	0.0148377	0.0155176	0.0161972	0.0168764	0.0175547	0.0182326	0.0189104	0.0195871	0.0202619	0.0209356	0.0216091	0.0222824	0.0229551	0.0236265	0.0242964	0.0249653	0.0256334	0.0263011	0.0269678
19	50	251170	Material 1	sine	6.11e-05	0.000137538	0.000213924	0.000290215	0.000366446	0.000442662	0.000518887	0.000595113	0.000671325	0.000747503	0.000823617	0.00089966	0.000975664	0.00105164	0.00112757	0.00120348	0.00127941	0.00135533	0.00143119	0.00150695	0.00158261	0.0016582	0.00173378	0.00180939	0.00188496	0.00196042	0.00203577	0.00211104	0.00218622	0.00226129	0.00233625	0.00241111	0.00248593	0.00256074	0.0026355	0.00271013	0.00278461	0.00285903	0.00293343	0.00300776	0.00308194	0.00315592	0.00322973	0.0033034	0.00337697
20	50	251170	Material 1	sine	-0.002294	-0.0015286	-0.000763702	7.61e-07	0.000765322	0.00153027	0.0022953	0.00305999	0.00382431	0.00458843	0.00535226	0.00611553	0.00687819	0.00764037	0.00840221	0.00916378	0.00992532	0.0106872	0.0114497	0.0122122	0.0129745	0.0137364	0.0144977	0.015258	0.0160171	0.0167754	0.0175327	0.0182893	0.0190455	0.0198016	0.0205571	0.0213116	0.0220654	0.0228189	0.0235718	0.0243235	0.0250737	0.0258226	0.0265706	0.0273176	0.0280633	0.0288079	0.0295518	0.0302948	0.0310362
21	70	63020	Material 1	sine	-0.000655203	-0.000464226	-0.000273275	-8.22e-05	0.000108945	0.000300182	0.000491344	0.000682596	0.000873813	0.00106483	0.00125573	0.00144662	0.00163739	0.00182815	0.00201903	0.00220988	0.00240066	0.00259118	0.00278163	0.00297176	0.00316181	0.00335227	0.00354212	0.00373125	0.00392056	0.00410983	0.00429896	0.0044886	0.0046781	0.00486684	0.00505516	0.00524337	0.00543152	0.00561921	0.00580669	0.0059947	0.00618232	0.00636934	0.00655622	0.00674262	0.00692863	0.00711426	0.00730014	0.00748614	0.00767146
22	70	70840	Material 1	sine	0.000458112	0.00114467	0.00182934	0.00251487	0.00320141	0.00388683	0.0045712	0.00525582	0.00593911	0.00662279	0.00730748	0.00799111	0.00867482	0.00935845	0.0100402	0.0107221	0.0114052	0.0120866	0.012766	0.0134444	0.0141238	0.0148028	0.0154808	0.016158	0.0168337	0.0175088	0.0181846	0.0188604	0.0195347	0.0202091	0.0208826	0.0215538	0.0222246	0.0228952	0.0235645	0.0242337	0.0249015	0.0255673	0.0262332	0.0269001	0.0275662	0.0282301	0.0288925	0.029553	0.0302123
23	70	79460	Material 1	sine	-0.00347979	-0.00212799	-0.000777802	0.000571358	0.00191964	0.00326606	0.00461233	0.00596012	0.00730902	0.00865668	0.0100049	0.011354	0.0127023	0.0140506	0.0153984	0.0167455	0.0180909	0.0194346	0.0207779	0.0221211	0.0234647	0.0248082	0.0261502	0.0274913	0.0288319	0.0301719	0.0315104	0.0328478	0.0341857	0.0355227	0.0368587	0.0381938	0.0395254	0.0408552	0.0421838	0.0435108	0.0448378	0.0461623	0.0474843	0.0488056	0.0501241	0.0514391	0.0527533	0.0540682	0.0553805
24	70	89080	Material 1	sine	0.00191163	0.0022523	0.00259185	0.00293099	0.00326949	0.00360754	0.00394632	0.00428572	0.00462581	0.00496532	0.00530367	0.00564142	0.00597868	0.00631577	0.00665252	0.00698861	0.0073254	0.00766316	0.00800007	0.00833573	0.00867185	0.00900876	0.0093444	0.00967885	0.0100129	0.010346	0.0106789	0.0110125	0.0113455	0.0116779	0.0120098	0.0123411	0.012672	0.0130018	0.013331	0.0136596	0.0139879	0.0143154	0.0146423	0.0149694	0.0152964	0.0156225	0.0159478	0.0162719	0.0165945
25	70	89080	Material 1	sine	0.00164985	0.00213456	0.00261803	0.00310187	0.0035864	0.00407044	0.00455411	0.00503805	0.00552146	0.00600426	0.006486	0.00696759	0.00744954	0.00793087	0.00841186	0.00889338	0.00937482	0.00985552	0.0103352	0.0108146	0.0112938	0.0117722	0.0122505	0.0127289	0.0132072	0.0136841	0.0141598	0.0146353	0.015111	0.0155857	0.0160588	0.0165317	0.0170044	0.0174767	0.017948	0.0184175	0.018886	0.0193539	0.0198209	0.0202871	0.0207522	0.0212172	0.0216822	0.0221468	0.0226102
26	70	99950	Material 1	sine	-0.0033748	-0.0029441	-0.00251442	-0.00208525	-0.00165582	-0.00122594	-0.000795785	-0.000365689	6.47e-05	0.000495054	0.000924936	0.00135405	0.00178326	0.0022128	0.00264251	0.00307197	0.00350134	0.00393089	0.00435975	0.00478792	0.0052162	0.00564497	0.00607316	0.0065005	0.00692831	0.00735568	0.00778198	0.00820862	0.00863597	0.00906301	0.00948919	0.00991418	0.0103382	0.0107619	0.0111861	0.0116099	0.0120323	0.0124538	0.012875	0.0132966	0.013718	0.0141391	0.0145597	0.0149798	0.0153994
27	70	281850	Material 1	sine	0.000745669	0.00117725	0.00160873	0.00204	0.00247096	0.00290159	0.00333214	0.00376288	0.00419389	0.00462492	0.00505568	0.00548599	0.00591588	0.00634541	0.00677467	0.0072037	0.00763245	0.00806085	0.00848885	0.00891639	0.0093435	0.00977027	0.0101967	0.0106228	0.0110481	0.0114726	0.0118966	0.0123204	0.0127441	0.0131676	0.0135907	0.0140132	0.0144351	0.0148564	0.015277	0.0156969	0.0161161	0.0165346	0.0169522	0.017369	0.0177851	0.0182007	0.0186158	0.0190303	0.0194444
28	70	281860	Material 1	sine	-0.000278731	0.000324916	0.000928282	0.00153124	0.00213369	0.0027356	0.00333713	0.00393859	0.00454036	0.00514248	0.00574463	0.00634629	0.00694727	0.00754778	0.00814812	0.00874848	0.00934889	0.00994891	0.0105478	0.0111452	0.0117418	0.0123384	0.0129352	0.013532	0.0141287	0.0147253	0.0153219	0.0159182	0.0165137	0.0171083	0.0177019	0.0182942	0.0188852	0.0194748	0.0200634	0.0206514	0.0212388	0.0218256	0.0224113	0.0229958	0.0235793	0.0241618	0.0247433	0.0253235	0.0259028
29	90	56320	Material 1	sine	0.00141907	0.00172177	0.00202319	0.00232391	0.00262462	0.00292493	0.00322544	0.00352729	0.00382925	0.00413066	0.00443168	0.00473218	0.00503251	0.0053323	0.00563116	0.00592986	0.00622894	0.00652851	0.00682677	0.00712378	0.00742201	0.00772119	0.00802033	0.00831872	0.00861578	0.00891255	0.0092092	0.00950452	0.00979915	0.0100942	0.0103886	0.0106819	0.0109754	0.0112689	0.0115617	0.0118536	0.0121451	0.0124364	0.0127266	0.0130165	0.0133078	0.0135996	0.0138906	0.0141803	0.0144687
30	90	125860	Material 1	sine	-0.00352013	-0.00216037	-0.000802792	0.000552544	0.00190559	0.00325946	0.00461397	0.00596619	0.00731778	0.0086711	0.0100244	0.0113768	0.0127269	0.0140768	0.0154295	0.0167826	0.0181354	0.0194874	0.0208374	0.0221864	0.0235354	0.0248843	0.0262323	0.0275782	0.0289227	0.0302664	0.0316086	0.0329509	0.0342927	0.0356303	0.0369625	0.0382913	0.0396207	0.04095	0.0422772	0.0436044	0.0449311	0.046258	0.0475839	0.0489055	0.0502238	0.0515397	0.0528525	0.054162	0.0554695
31	90	141270	Material 1	sine	0.00249292	0.00270763	0.00292182	0.00313561	0.00334927	0.0035623	0.00377491	0.00398756	0.00420007	0.0044128	0.00462567	0.00483831	0.00505092	0.00526338	0.00547553	0.00568723	0.00589814	0.00610887	0.0063198	0.00653	0.00673947	0.00694888	0.00715799	0.00736687	0.00757569	0.00778437	0.00799285	0.00820097	0.00840873	0.0086159	0.00882289	0.00903003	0.0092367	0.00944265	0.0096482	0.00985376	0.010059	0.0102631	0.0104667	0.01067	0.0108727	0.0110753	0.0112781	0.0114805	0.0116822
32	90	158500	Material 1	sine	0.000157144	0.000292174	0.000427039	0.000561961	0.000696885	0.000831742	0.000966621	0.00110153	0.00123651	0.00137153	0.00150639	0.00164105	0.00177554	0.00190998	0.00204452	0.00217906	0.00231348	0.00244789	0.00258232	0.00271673	0.00285096	0.00298493	0.00311886	0.00325287	0.00338675	0.00352045	0.003654	0.00378738	0.0039207	0.00405413	0.00418755	0.00432061	0.00445334	0.00458592	0.0047183	0.00485055	0.00498277	0.0051149	0.00524681	0.00537843	0.0055098	0.00564091	0.00577173	0.00590229	0.00603274
33	90	251170	Material 1	sine	-8.29e-05	0.000158871	0.000400634	0.000642403	0.000884213	0.00112596	0.00136757	0.00160908	0.00185063	0.00209216	0.00233356	0.0025747	0.00281558	0.00305626	0.00329689	0.00353757	0.00377831	0.00401904	0.00425963	0.00450003	0.00474025	0.00498023	0.00521988	0.00545915	0.00569798	0.00593641	0.00617462	0.00641276	0.00665073	0.00688835	0.00712565	0.00736282	0.00759987	0.00783661	0.00807298	0.00830912	0.00854512	0.00878083	0.0090161	0.00925098	0.00948553	0.00971968	0.00995332	0.0101865	0.0104192
34	90	251170	Material 1	sine	-0.00189681	-0.00159016	-0.0012838	-0.000977636	-0.000671428	-0.000365171	-5.9e-05	0.000246942	0.000553019	0.000859309	0.00116574	0.00147221	0.00177858	0.00208479	0.00239099	0.00269744	0.00300407	0.00331041	0.00361619	0.00392166	0.00422704	0.00453223	0.00483714	0.005142	0.00544711	0.00575229	0.00605725	0.00636192	0.00666627	0.00697015	0.00727346	0.00757631	0.00787878	0.00818079	0.00848228	0.00878341	0.00908438	0.0093853	0.0096861	0.0099866	0.0102867	0.0105866	0.0108861	0.0111852	0.0114837
35	90	316230	Material 1	sine	0.000342561	0.000424766	0.000506953	0.000589089	0.000671161	0.000753188	0.000835197	0.000917196	0.00099916	0.00108106	0.00116288	0.00124466	0.00132642	0.00140817	0.00148987	0.00157149	0.001653	0.00173442	0.00181579	0.00189711	0.00197836	0.00205954	0.00214064	0.00222165	0.00230256	0.00238338	0.00246413	0.00254481	0.0026254	0.00270586	0.00278621	0.00286647	0.00294664	0.00302671	0.00310664	0.00318643	0.0032661	0.00334565	0.00342511	0.00350448	0.00358376	0.00366291	0.0037419	0.00382073	0.0038994
36	90	316230	Material 1	sine	-9.87e-05	-2.38e-06	9.39e-05	0.000189965	0.000286012	0.000382101	0.000478276	0.000574504	0.000670737	0.000766966	0.000863199	0.000959413	0.00105555	0.00115157	0.00124744	0.00134323	0.00143897	0.00153469	0.00163032	0.00172583	0.00182119	0.00191643	0.00201159	0.00210676	0.00220199	0.00229724	0.00239244	0.0024875	0.00258241	0.0026772	0.00277188	0.00286647	0.00296096	0.0030553	0.00314947	0.00324348	0.00333735	0.0034311	0.00352469	0.00361808	0.00371127	0.00380432	0.00389725	0.00399005	0.00408271
37	25	56180	Material 1	triangular	-0.079309	-0.0775714	-0.0758352	-0.0741013	-0.0723691	-0.0706406	-0.068913	-0.0671863	-0.0654636	-0.063742	-0.0620193	-0.0602937	-0.0585682	-0.0568397	-0.0551118	-0.053383	-0.0516557	-0.0499328	-0.048202	-0.0464747	-0.0447543	-0.0430267	-0.0413001	-0.0395759	-0.0378475	-0.0361246	-0.0344008	-0.0326715	-0.0309446	-0.0292215	-0.0274976	-0.025772	-0.0240426	-0.0223163	-0.0205982	-0.0188807	-0.0171622	-0.0154436	-0.0137277	-0.0120112	-0.0102928	-0.00857646	-0.00685592	-0.00513347	-0.00341456
38	25	158750	Material 1	triangular	-0.0626962	-0.0613145	-0.059944	-0.0585825	-0.0572263	-0.0558701	-0.0545129	-0.0531544	-0.0517942	-0.050436	-0.0490809	-0.0477271	-0.0463743	-0.0450226	-0.0436722	-0.0423217	-0.0409711	-0.0396198	-0.0382675	-0.0369162	-0.0355667	-0.034219	-0.0328727	-0.0315264	-0.0301782	-0.028828	-0.0274783	-0.0261298	-0.0247816	-0.0234338	-0.0220859	-0.0207379	-0.0193908	-0.0180441	-0.0166968	-0.0153488	-0.0140014	-0.0126548	-0.0113082	-0.00996133	-0.0086132	-0.0072637	-0.0059156	-0.00456862	-0.00322058
39	25	158750	Material 1	triangular	-0.0702917	-0.068736	-0.0671944	-0.065664	-0.0641396	-0.0626155	-0.0610903	-0.0595658	-0.0580415	-0.0565174	-0.054994	-0.0534716	-0.05195	-0.0504295	-0.0489094	-0.0473876	-0.045865	-0.0443433	-0.0428214	-0.0413001	-0.039782	-0.0382666	-0.0367506	-0.0352332	-0.0337141	-0.0321942	-0.0306762	-0.0291588	-0.0276405	-0.0261232	-0.0246073	-0.0230915	-0.0215757	-0.0200601	-0.0185442	-0.0170278	-0.0155121	-0.0139972	-0.0124829	-0.0109692	-0.00945549	-0.0079411	-0.0064265	-0.00491187	-0.00339764
40	25	251230	Material 1	triangular	-0.0762848	-0.0745108	-0.072741	-0.0709804	-0.0692301	-0.0674894	-0.0657562	-0.0640277	-0.0623017	-0.0605771	-0.0588532	-0.0571288	-0.0554029	-0.0536765	-0.0519508	-0.0502257	-0.0485018	-0.0467798	-0.045058	-0.0433337	-0.0416074	-0.0398828	-0.0381619	-0.0364434	-0.0347241	-0.0330028	-0.0312814	-0.0295621	-0.0278445	-0.0261265	-0.024407	-0.0226879	-0.0209712	-0.0192569	-0.0175437	-0.015831	-0.0141181	-0.0124033	-0.0106858	-0.00896714	-0.00724869	-0.00553103	-0.00381471	-0.00210001	-0.000386065
41	25	56180	Material 1	triangular	-0.117763	-0.116531	-0.115304	-0.114077	-0.112853	-0.111634	-0.110414	-0.109191	-0.107971	-0.106752	-0.105532	-0.104313	-0.103096	-0.101877	-0.100658	-0.0994398	-0.0982227	-0.0970075	-0.0957929	-0.0945789	-0.093364	-0.0921492	-0.0909354	-0.0897226	-0.0885098	-0.0872967	-0.0860855	-0.084875	-0.0836638	-0.0824535	-0.0812416	-0.0800283	-0.0788168	-0.0776056	-0.0763962	-0.0751882	-0.0739787	-0.0727691	-0.0715597	-0.0703501	-0.0691406	-0.0679318	-0.0667236	-0.0655146	-0.0643056
42	25	99910	Material 1	triangular	-0.230216	-0.22777	-0.225336	-0.222907	-0.220474	-0.218042	-0.215611	-0.213182	-0.21076	-0.20834	-0.205919	-0.203497	-0.201073	-0.19865	-0.196231	-0.193817	-0.191399	-0.188977	-0.186557	-0.184136	-0.181716	-0.179297	-0.176878	-0.17446	-0.172042	-0.169627	-0.167211	-0.164795	-0.162377	-0.159957	-0.15754	-0.155127	-0.152713	-0.1503	-0.147887	-0.145473	-0.143064	-0.140654	-0.13824	-0.135826	-0.133413	-0.131	-0.128583	-0.126167	-0.123752
43	50	70790	Material 1	triangular	-0.259316	-0.253807	-0.248346	-0.242894	-0.237433	-0.231984	-0.226562	-0.221151	-0.21573	-0.210304	-0.204876	-0.19945	-0.194031	-0.188617	-0.183201	-0.177785	-0.17237	-0.166963	-0.161559	-0.156153	-0.15074	-0.14532	-0.139917	-0.134513	-0.129105	-0.123696	-0.118286	-0.112867	-0.107438	-0.102023	-0.0966144	-0.0912026	-0.0857925	-0.0803866	-0.0749888	-0.0695979	-0.0642005	-0.0588075	-0.053418	-0.0480071	-0.0425976	-0.0371992	-0.0318029	-0.0264106	-0.0210183
44	50	125890	Material 1	triangular	-0.178482	-0.174569	-0.170679	-0.166813	-0.16295	-0.159085	-0.155227	-0.151373	-0.147519	-0.143664	-0.139813	-0.135959	-0.132107	-0.128259	-0.124413	-0.120568	-0.116726	-0.112883	-0.109037	-0.105191	-0.101348	-0.0975092	-0.0936705	-0.0898327	-0.0859966	-0.08216	-0.0783234	-0.0744926	-0.0706663	-0.0668386	-0.063005	-0.0591648	-0.0553253	-0.0514901	-0.0476545	-0.0438189	-0.0399837	-0.0361444	-0.0323057	-0.0284697	-0.0246313	-0.020792	-0.0169566	-0.0131252	-0.00929309
45	50	199160	Material 1	triangular	-0.00946862	-0.00924774	-0.00902847	-0.00881076	-0.00859378	-0.00837746	-0.0081619	-0.00794643	-0.00773051	-0.0075145	-0.00729851	-0.00708229	-0.00686626	-0.00665097	-0.00643594	-0.00622057	-0.00600529	-0.00579052	-0.00557587	-0.00536095	-0.00514586	-0.00493075	-0.00471558	-0.00450048	-0.00428564	-0.00407106	-0.00385671	-0.00364262	-0.0034287	-0.00321463	-0.00299986	-0.00278521	-0.00257131	-0.00235752	-0.00214372	-0.00192983	-0.00171576	-0.00150176	-0.00128818	-0.00107477	-0.000861143	-0.000647372	-0.000433638	-0.000219938	-6.26e-06
46	50	224180	Material 1	triangular	-0.0265068	-0.0258785	-0.0252546	-0.0246363	-0.0240198	-0.023404	-0.0227909	-0.0221795	-0.0215669	-0.0209534	-0.0203409	-0.0197284	-0.0191137	-0.0184983	-0.0178847	-0.017272	-0.0166581	-0.0160435	-0.0154307	-0.0148199	-0.0142097	-0.0135988	-0.0129871	-0.0123751	-0.011763	-0.0111508	-0.0105387	-0.009927	-0.00931589	-0.00870545	-0.00809557	-0.0074857	-0.00687568	-0.00626601	-0.00565658	-0.00504675	-0.00443643	-0.00382601	-0.00321561	-0.00260515	-0.00199483	-0.00138513	-0.000776298	-0.000167824	0.00044101
47	50	251220	Material 1	triangular	-0.0188764	-0.0184297	-0.0179856	-0.0175464	-0.0171101	-0.0166743	-0.0162391	-0.0158057	-0.0153732	-0.01494	-0.0145065	-0.0140733	-0.0136403	-0.013206	-0.0127707	-0.0123362	-0.0119036	-0.0114716	-0.0110386	-0.0106047	-0.0101716	-0.00974009	-0.00930921	-0.00887737	-0.00844428	-0.00801086	-0.00757781	-0.00714515	-0.0067127	-0.0062805	-0.00584861	-0.0054169	-0.0049852	-0.00455357	-0.0041221	-0.00369064	-0.003259	-0.00282729	-0.00239566	-0.00196405	-0.00153236	-0.00110073	-0.00066936	-0.000238239	0.000192839
48	50	282490	Material 1	triangular	-0.0752695	-0.0735068	-0.071751	-0.0700016	-0.0682574	-0.0665182	-0.0647857	-0.0630607	-0.0613413	-0.0596238	-0.0579054	-0.0561857	-0.0544653	-0.0527445	-0.0510236	-0.0493027	-0.0475814	-0.0458597	-0.0441381	-0.0424175	-0.0406976	-0.038977	-0.0372552	-0.0355336	-0.0338141	-0.0320976	-0.0303829	-0.0286682	-0.026952	-0.0252335	-0.023514	-0.0217953	-0.0200783	-0.0183631	-0.0166493	-0.014937	-0.0132262	-0.0115161	-0.00980615	-0.00809636	-0.0063875	-0.00467964	-0.00297171	-0.00126255	0.000447847
49	50	89200	Material 1	triangular	-0.0459603	-0.0454664	-0.0449748	-0.0444838	-0.0439931	-0.0435035	-0.0430156	-0.0425286	-0.0420417	-0.041554	-0.0410659	-0.0405783	-0.0400908	-0.0396038	-0.0391167	-0.0386296	-0.0381427	-0.0376561	-0.0371698	-0.0366835	-0.0361978	-0.0357124	-0.0352266	-0.0347402	-0.0342538	-0.0337681	-0.0332821	-0.0327951	-0.0323083	-0.031822	-0.0313361	-0.0308505	-0.0303652	-0.0298797	-0.0293944	-0.0289093	-0.0284253	-0.0279416	-0.0274575	-0.0269737	-0.0264892	-0.0260039	-0.025519	-0.0250351	-0.0245517
50	70	141290	Material 1	triangular	-0.0689783	-0.0674287	-0.065888	-0.0643553	-0.062825	-0.0612952	-0.0597659	-0.0582381	-0.0567098	-0.0551814	-0.0536566	-0.0521345	-0.0506119	-0.0490885	-0.0475638	-0.0460382	-0.0445136	-0.0429902	-0.0414674	-0.0399442	-0.038421	-0.0369002	-0.0353788	-0.0338549	-0.0323327	-0.030813	-0.0292928	-0.0277722	-0.0262528	-0.0247333	-0.0232115	-0.0216882	-0.0201649	-0.0186429	-0.0171245	-0.0156077	-0.0140891	-0.0125685	-0.0110472	-0.00952744	-0.00800826	-0.00648917	-0.0049712	-0.0034532	-0.00193526
51	70	158750	Material 1	triangular	-0.0177905	-0.0173931	-0.0170007	-0.0166128	-0.0162259	-0.0158414	-0.0154569	-0.0150712	-0.0146857	-0.0142994	-0.0139137	-0.0135288	-0.0131432	-0.0127589	-0.012376	-0.0119922	-0.011608	-0.0112242	-0.0108404	-0.0104568	-0.010074	-0.00969157	-0.00930915	-0.0089264	-0.00854324	-0.00816009	-0.00777734	-0.00739476	-0.0070121	-0.0066296	-0.00624743	-0.00586534	-0.00548315	-0.00510101	-0.00471912	-0.00433714	-0.00395484	-0.00357266	-0.00319074	-0.00280912	-0.00242804	-0.00204743	-0.00166693	-0.00128605	-0.000905059
52	70	224170	Material 1	triangular	-0.0379076	-0.0370243	-0.0361441	-0.0352691	-0.0343997	-0.0335343	-0.0326714	-0.0318103	-0.0309498	-0.0300896	-0.0292293	-0.0283683	-0.0275062	-0.0266438	-0.0257818	-0.0249198	-0.0240569	-0.0231935	-0.0223319	-0.0214729	-0.0206152	-0.0197569	-0.0188974	-0.0180369	-0.0171762	-0.0163161	-0.0154562	-0.0145962	-0.0137358	-0.0128758	-0.0120172	-0.0111595	-0.0103016	-0.00944329	-0.00858483	-0.00772627	-0.00686725	-0.00600764	-0.00514784	-0.00428857	-0.00343021	-0.00257222	-0.00171412	-0.000856277	1.2e-06
53	70	282490	Material 1	triangular	-0.0102692	-0.0100169	-0.00976844	-0.00952402	-0.0092802	-0.00903487	-0.00878946	-0.00854617	-0.00830471	-0.00806276	-0.00781898	-0.00757452	-0.00733109	-0.00708867	-0.00684576	-0.00660156	-0.00635706	-0.0061137	-0.0058716	-0.0056295	-0.00538643	-0.0051429	-0.00490024	-0.00465899	-0.00441834	-0.00417704	-0.00393462	-0.00369165	-0.00344892	-0.00320674	-0.00296484	-0.00272287	-0.00248073	-0.00223867	-0.00199702	-0.00175588	-0.0015151	-0.0012744	-0.00103348	-0.000792161	-0.00055054	-0.000308943	-6.76e-05	0.00017346	0.000414616
54	70	396800	Material 1	triangular	-0.0198904	-0.01939	-0.0188914	-0.0183965	-0.0179051	-0.0174156	-0.0169264	-0.0164373	-0.0159496	-0.0154643	-0.0149815	-0.0144998	-0.0140176	-0.0135342	-0.0130499	-0.0125658	-0.0120827	-0.0116	-0.0111169	-0.0106324	-0.0101466	-0.00966008	-0.00917374	-0.00868803	-0.00820288	-0.0077179	-0.00723278	-0.00674738	-0.00626183	-0.00577631	-0.00529101	-0.00480605	-0.00432151	-0.00383755	-0.00335432	-0.00287181	-0.00238962	-0.00190708	-0.00142358	-0.00093906	-0.000454084	3.06e-05	0.000514505	0.00099781	0.00148097
55	70	446410	Material 1	triangular	-0.00786319	-0.00763656	-0.00741196	-0.00718966	-0.006969	-0.00674897	-0.00652889	-0.00630863	-0.00608847	-0.00586879	-0.00564985	-0.00543163	-0.00521395	-0.00499647	-0.00477883	-0.00456069	-0.00434191	-0.0041226	-0.00390311	-0.00368386	-0.003465	-0.0032464	-0.00302764	-0.0028083	-0.00258831	-0.00236804	-0.00214809	-0.00192894	-0.00171061	-0.00149263	-0.00127429	-0.00105516	-0.00083536	-0.000615506	-0.000396322	-0.000178186	3.9e-05	0.000255928	0.000473058	0.000690772	0.000909073	0.00112773	0.00134648	0.00156515	0.00178369
56	70	70800	Material 1	triangular	-0.211981	-0.209795	-0.207629	-0.205481	-0.203333	-0.201178	-0.199023	-0.196877	-0.194732	-0.192586	-0.190443	-0.188296	-0.18615	-0.184005	-0.181855	-0.179704	-0.177558	-0.175416	-0.17327	-0.171126	-0.168985	-0.166841	-0.164695	-0.162552	-0.160409	-0.158266	-0.156128	-0.153991	-0.151844	-0.149697	-0.147557	-0.145415	-0.143278	-0.141143	-0.138998	-0.136854	-0.134712	-0.132565	-0.130419	-0.128276	-0.126141	-0.124008	-0.12187	-0.119729	-0.117584
57	70	89200	Material 1	triangular	-0.147627	-0.146067	-0.144515	-0.14297	-0.141426	-0.139883	-0.138341	-0.136799	-0.135259	-0.133719	-0.132179	-0.130639	-0.129101	-0.127563	-0.126025	-0.124486	-0.122946	-0.121407	-0.119871	-0.118336	-0.116801	-0.115265	-0.113729	-0.112193	-0.110658	-0.109123	-0.107587	-0.106052	-0.104519	-0.102984	-0.101449	-0.0999143	-0.0983806	-0.0968468	-0.0953155	-0.0937848	-0.0922523	-0.0907196	-0.0891859	-0.0876525	-0.0861195	-0.0845868	-0.0830543	-0.0815217	-0.0799884
58	90	224180	Material 1	triangular	-0.0594166	-0.0580222	-0.0566334	-0.0552527	-0.0538808	-0.0525176	-0.0511602	-0.0498042	-0.0484492	-0.047097	-0.0457459	-0.0443917	-0.0430344	-0.0416783	-0.0403248	-0.0389704	-0.0376127	-0.0362542	-0.0348986	-0.0335471	-0.0321984	-0.0308492	-0.0294969	-0.0281421	-0.0267871	-0.0254336	-0.0240809	-0.022728	-0.0213739	-0.0200192	-0.0186643	-0.0173123	-0.0159637	-0.0146149	-0.0132643	-0.0119113	-0.0105578	-0.00920734	-0.00786107	-0.00651687	-0.00517262	-0.00382797	-0.00248362	-0.00113915	0.000206711
59	90	251220	Material 1	triangular	-0.029425	-0.028727	-0.0280342	-0.0273473	-0.0266636	-0.0259815	-0.0253016	-0.0246241	-0.0239471	-0.0232688	-0.0225893	-0.0219095	-0.0212295	-0.0205492	-0.019869	-0.0191898	-0.0185109	-0.0178315	-0.0171514	-0.0164719	-0.0157941	-0.0151177	-0.0144415	-0.0137641	-0.013085	-0.0124048	-0.0117248	-0.0110461	-0.0103689	-0.00969247	-0.00901581	-0.00833871	-0.00766194	-0.00698639	-0.00631202	-0.00563769	-0.00496225	-0.00428549	-0.00360792	-0.0029302	-0.00225285	-0.00157594	-0.000899256	-0.000222463	0.000454728
60	90	282490	Material 1	triangular	-0.0295147	-0.0288146	-0.0281175	-0.0274252	-0.0267361	-0.0260485	-0.0253634	-0.0246818	-0.0240025	-0.0233228	-0.0226419	-0.0219604	-0.0212793	-0.0205979	-0.0199155	-0.0192325	-0.0185504	-0.0178692	-0.0171877	-0.016505	-0.0158219	-0.0151399	-0.0144597	-0.0137807	-0.0131023	-0.012424	-0.0117452	-0.0110651	-0.0103836	-0.00970176	-0.00902081	-0.00834088	-0.00766111	-0.00698087	-0.00630059	-0.00562129	-0.0049433	-0.00426614	-0.00358909	-0.00291174	-0.00223386	-0.00155515	-0.000875494	-0.000195302	0.000484528
61	90	282480	Material 1	triangular	-0.043367	-0.0423739	-0.0413818	-0.0403929	-0.0394088	-0.0384293	-0.0374538	-0.0364826	-0.0355162	-0.0345532	-0.033591	-0.0326287	-0.0316666	-0.0307045	-0.0297411	-0.0287757	-0.0278096	-0.0268448	-0.0258816	-0.0249187	-0.0239547	-0.0229896	-0.0220244	-0.0210603	-0.0200984	-0.0191386	-0.0181799	-0.0172204	-0.0162592	-0.0152964	-0.014333	-0.0133701	-0.0124078	-0.0114459	-0.0104838	-0.00952167	-0.00855965	-0.00759839	-0.0066385	-0.00568017	-0.00472287	-0.00376551	-0.00280734	-0.00184833	-0.000888794
62	90	282490	Material 1	triangular	-0.0472625	-0.0461574	-0.0450559	-0.0439594	-0.0428676	-0.0417795	-0.0406956	-0.0396174	-0.0385442	-0.0374738	-0.0364042	-0.0353345	-0.0342635	-0.0331902	-0.032115	-0.0310393	-0.0299644	-0.0288906	-0.0278183	-0.0267474	-0.025677	-0.0246057	-0.0235337	-0.0224631	-0.0213956	-0.0203307	-0.0192663	-0.0182004	-0.0171323	-0.016063	-0.0149936	-0.0139249	-0.0128568	-0.0117892	-0.0107216	-0.00965425	-0.00858756	-0.00752161	-0.00645584	-0.00538978	-0.00432365	-0.00325783	-0.00219197	-0.00112531	-5.77e-05
63	90	316470	Material 1	triangular	-0.0252797	-0.024655	-0.0240358	-0.023421	-0.0228077	-0.0221944	-0.0215829	-0.0209746	-0.0203689	-0.0197631	-0.0191557	-0.0185475	-0.0179399	-0.0173329	-0.0167252	-0.016116	-0.0155064	-0.0148982	-0.0142915	-0.0136849	-0.0130766	-0.012467	-0.0118572	-0.0112486	-0.0106413	-0.0100352	-0.00942934	-0.00882323	-0.00821632	-0.00760833	-0.00699921	-0.00638935	-0.0057795	-0.0051703	-0.00456169	-0.00395312	-0.00334427	-0.00273542	-0.0021271	-0.00151966	-0.000912964	-0.000306701	0.000299349	0.000905213	0.00151096
64	90	354590	Material 1	triangular	-0.0361099	-0.0352272	-0.0343459	-0.0334672	-0.0325916	-0.031719	-0.030849	-0.0299814	-0.0291163	-0.0282542	-0.0273952	-0.0265384	-0.0256825	-0.0248267	-0.0239709	-0.0231154	-0.02226	-0.021404	-0.0205467	-0.0196884	-0.01883	-0.0179723	-0.0171153	-0.0162587	-0.0154019	-0.0145447	-0.0136871	-0.0128292	-0.0119716	-0.0111153	-0.0102611	-0.00940892	-0.00855802	-0.00770695	-0.00685446	-0.00599997	-0.00514381	-0.00428678	-0.00342969	-0.00257304	-0.001717	-0.000861507	-6.35e-06	0.000848714	0.00170386
65	90	396800	Material 1	triangular	-0.0110082	-0.010725	-0.0104439	-0.0101654	-0.00988892	-0.00961324	-0.00933762	-0.00906193	-0.00878652	-0.00851181	-0.00823812	-0.00796537	-0.00769313	-0.0074207	-0.00714746	-0.00687326	-0.00659849	-0.0063238	-0.00604963	-0.0057759	-0.00550215	-0.005228	-0.00495346	-0.00467894	-0.00440487	-0.0041313	-0.00385784	-0.00358395	-0.00330951	-0.00303494	-0.00276103	-0.00248826	-0.00221646	-0.00194491	-0.00167281	-0.00139986	-0.0011263	-0.000852622	-0.000579147	-0.000305916	-3.28e-05	0.000240342	0.000513479	0.000786558	0.00105955
66	90	446410	Material 1	triangular	-0.0345177	-0.0336281	-0.0327389	-0.0318508	-0.0309637	-0.0300779	-0.0291933	-0.0283105	-0.0274301	-0.0265526	-0.0256785	-0.0248077	-0.0239396	-0.0230732	-0.0222079	-0.0213433	-0.0204795	-0.0196166	-0.0187544	-0.0178926	-0.0170306	-0.0161676	-0.0153035	-0.0144384	-0.0135726	-0.0127064	-0.0118403	-0.0109744	-0.0101091	-0.00924439	-0.00837999	-0.00751555	-0.00665063	-0.00578501	-0.00491877	-0.00405227	-0.00318604	-0.00232062	-0.00145653	-0.00059408	0.000266767	0.00112641	0.00198554	0.00284489	0.00370498
67	25	396820	Material 1	triangular	-0.0242274	-0.0241364	-0.0240473	-0.0239605	-0.0238751	-0.0237903	-0.0237055	-0.0236203	-0.0235348	-0.0234493	-0.0233644	-0.0232805	-0.0231974	-0.0231143	-0.0230303	-0.0229453	-0.0228597	-0.0227745	-0.0226903	-0.0226068	-0.0225231	-0.0224386	-0.0223534	-0.0222684	-0.0221843	-0.0221012	-0.0220183	-0.0219348	-0.0218502	-0.021765	-0.0216803	-0.0215967	-0.0215141	-0.0214318	-0.0213492	-0.0212659	-0.0211821	-0.0210981	-0.0210142	-0.0209305	-0.0208472	-0.0207643	-0.0206814	-0.0205983	-0.0205148
68	25	70770	Material 1	trapezoidal	-0.116694	-0.11422	-0.11175	-0.109284	-0.10682	-0.104359	-0.101899	-0.0994408	-0.0969848	-0.0945341	-0.0920821	-0.0896224	-0.0871627	-0.0846994	-0.0822389	-0.0797839	-0.0773266	-0.0748652	-0.0724042	-0.0699457	-0.0674836	-0.0650194	-0.062561	-0.060104	-0.0576438	-0.0551827	-0.0527251	-0.0502708	-0.0478124	-0.0453543	-0.0429007	-0.0404464	-0.0379901	-0.0355348	-0.0330862	-0.0306384	-0.0281869	-0.0257303	-0.0232714	-0.0208192	-0.0183692	-0.0159154	-0.013466	-0.0110168	-0.0085615
69	25	70760	Material 1	trapezoidal	-0.145107	-0.142001	-0.138899	-0.135801	-0.13271	-0.129613	-0.126518	-0.123435	-0.120347	-0.117253	-0.114167	-0.111087	-0.108007	-0.104926	-0.101842	-0.0987515	-0.0956609	-0.0925775	-0.0894946	-0.086407	-0.0833227	-0.0802461	-0.0771721	-0.0740956	-0.071014	-0.0679262	-0.0648404	-0.0617583	-0.0586754	-0.055595	-0.0525123	-0.0494249	-0.0463368	-0.0432513	-0.0401669	-0.03708	-0.0339931	-0.03091	-0.0278256	-0.0247422	-0.0216631	-0.0185856	-0.01551	-0.0124302	-0.00934613
70	25	89210	Material 1	trapezoidal	-0.0966932	-0.0944885	-0.092288	-0.0900932	-0.0879047	-0.0857184	-0.0835337	-0.0813508	-0.0791629	-0.0769729	-0.0747847	-0.0725919	-0.0703986	-0.0682097	-0.0660232	-0.0638407	-0.0616602	-0.0594737	-0.0572851	-0.0550984	-0.0529096	-0.0507192	-0.0485287	-0.0463382	-0.0441479	-0.0419598	-0.039772	-0.0375855	-0.0353998	-0.0332132	-0.0310262	-0.0288397	-0.0266557	-0.02447	-0.0222755	-0.0200805	-0.0178893	-0.0157039	-0.0135179	-0.0113291	-0.00914021	-0.0069473	-0.00475695	-0.00256625	-0.000376104
71	25	141270	Material 1	trapezoidal	-0.0126857	-0.0124029	-0.0121209	-0.0118409	-0.0115625	-0.0112845	-0.0110065	-0.0107285	-0.0104508	-0.0101733	-0.00989606	-0.00961869	-0.0093411	-0.00906399	-0.0087873	-0.00851063	-0.00823426	-0.00795814	-0.00768219	-0.00740609	-0.00713007	-0.00685369	-0.00657657	-0.00629959	-0.00602272	-0.00574584	-0.00546996	-0.00519498	-0.00491971	-0.00464396	-0.00436807	-0.00409202	-0.00381598	-0.00354004	-0.00326398	-0.00298775	-0.00271156	-0.0024357	-0.00215984	-0.00188373	-0.0016076	-0.0013312	-0.00105481	-0.000778916	-0.000503289
72	25	141270	Material 1	trapezoidal	-0.0139095	-0.0135937	-0.0132803	-0.0129687	-0.0126572	-0.0123456	-0.0120335	-0.0117216	-0.0114102	-0.0110989	-0.0107881	-0.0104773	-0.0101666	-0.0098561	-0.00954529	-0.00923486	-0.00892464	-0.00861399	-0.00830418	-0.00799487	-0.00768533	-0.00737575	-0.00706622	-0.0067571	-0.00644813	-0.00613926	-0.00583043	-0.00552139	-0.00521223	-0.00490255	-0.00459239	-0.00428242	-0.00397281	-0.00366327	-0.00335362	-0.00304451	-0.00273599	-0.00242724	-0.00211826	-0.00180912	-0.00149974	-0.00119052	-0.000881241	-0.000571723	-0.000262734
73	25	141270	Material 1	trapezoidal	-0.0795941	-0.0778224	-0.0760594	-0.0743048	-0.0725547	-0.0708067	-0.069058	-0.0673058	-0.0655531	-0.0638015	-0.0620503	-0.0603002	-0.0585524	-0.0568073	-0.0550636	-0.0533201	-0.0515767	-0.0498342	-0.0480938	-0.0463536	-0.0446116	-0.0428668	-0.0411198	-0.0393734	-0.0376269	-0.0358823	-0.0341417	-0.0324013	-0.0306592	-0.0289143	-0.0271673	-0.0254206	-0.0236751	-0.0219324	-0.0201922	-0.0184507	-0.0167076	-0.0149646	-0.0132225	-0.0114822	-0.00974252	-0.00800234	-0.00626329	-0.00452404	-0.00278044
74	25	158740	Material 1	trapezoidal	-0.0103728	-0.0101502	-0.00992812	-0.00970582	-0.00948614	-0.00926724	-0.00904791	-0.00882991	-0.00861178	-0.00839314	-0.00817501	-0.00795678	-0.00773887	-0.00752152	-0.00730354	-0.00708568	-0.00686846	-0.00665035	-0.0064319	-0.00621416	-0.0059962	-0.0057782	-0.0055608	-0.00534352	-0.00512656	-0.00490961	-0.0046921	-0.0044746	-0.00425743	-0.00404026	-0.00382305	-0.00360604	-0.00338948	-0.00317323	-0.00295671	-0.00273991	-0.0025231	-0.0023063	-0.00208969	-0.00187353	-0.00165729	-0.00144049	-0.00122354	-0.00100676	-0.00079004
75	25	158750	Material 1	trapezoidal	-0.0575252	-0.0562736	-0.0550278	-0.0537886	-0.0525544	-0.0513232	-0.050092	-0.0488607	-0.0476292	-0.046397	-0.045164	-0.0439306	-0.042697	-0.0414648	-0.0402345	-0.0390041	-0.0377729	-0.0365431	-0.035314	-0.0340831	-0.0328533	-0.0316257	-0.0303986	-0.0291716	-0.0279431	-0.0267115	-0.0254792	-0.0242497	-0.0230217	-0.0217928	-0.0205631	-0.0193341	-0.0181069	-0.0168796	-0.0156508	-0.0144227	-0.0131958	-0.0119693	-0.0107431	-0.00951636	-0.00828885	-0.00706084	-0.00583218	-0.00460152	-0.00336887
76	25	158750	Material 1	trapezoidal	-0.128258	-0.125451	-0.122652	-0.119865	-0.117084	-0.114306	-0.111535	-0.108764	-0.105991	-0.103216	-0.100443	-0.0976751	-0.0949096	-0.0921474	-0.0893874	-0.0866251	-0.0838615	-0.0810978	-0.0783342	-0.0755701	-0.072807	-0.0700449	-0.067281	-0.0645156	-0.061749	-0.0589823	-0.0562195	-0.0534587	-0.0506967	-0.0479353	-0.0451762	-0.0424149	-0.0396522	-0.0368931	-0.0341332	-0.0313695	-0.0286042	-0.0258415	-0.0230855	-0.0203298	-0.0175703	-0.0148111	-0.0120526	-0.00929301	-0.00653565
77	25	199190	Material 1	trapezoidal	-0.0120227	-0.0117389	-0.0114591	-0.0111815	-0.0109028	-0.0106243	-0.0103475	-0.0100702	-0.00979175	-0.00951401	-0.00923676	-0.00895864	-0.00868056	-0.00840368	-0.00812665	-0.0078486	-0.00757117	-0.00729497	-0.00701839	-0.00674104	-0.00646422	-0.00618794	-0.00591103	-0.00563366	-0.00535686	-0.00508057	-0.00480417	-0.00452767	-0.00425199	-0.00397632	-0.00369992	-0.00342357	-0.00314725	-0.00287086	-0.00259456	-0.00231844	-0.00204227	-0.00176607	-0.00149005	-0.00121399	-0.000937777	-0.000661854	-0.000386352	-0.000110781	0.000165017
78	25	282480	Material 1	trapezoidal	-0.00804609	-0.00786841	-0.00769225	-0.00751651	-0.00733959	-0.00716228	-0.00698656	-0.00681292	-0.00663991	-0.00646605	-0.00629153	-0.00611765	-0.00594496	-0.00577262	-0.00559952	-0.00542564	-0.00525188	-0.0050788	-0.00490594	-0.00473259	-0.00455874	-0.00438508	-0.00421202	-0.00403917	-0.00386588	-0.00369211	-0.00351852	-0.00334565	-0.00317329	-0.00300077	-0.00282764	-0.00265417	-0.00248089	-0.00230802	-0.00213524	-0.00196222	-0.00178898	-0.00161592	-0.00144331	-0.00127104	-0.00109878	-0.000926383	-0.000754002	-0.000581768	-0.000409583
79	50	50060	Material 1	trapezoidal	-0.0444922	-0.0435133	-0.0425355	-0.0415585	-0.0405834	-0.0396087	-0.0386347	-0.0376611	-0.0366849	-0.0357103	-0.0347399	-0.0337702	-0.0327984	-0.0318245	-0.0308518	-0.0298788	-0.028905	-0.0279322	-0.0269603	-0.0259906	-0.0250232	-0.0240537	-0.0230829	-0.0221121	-0.0211416	-0.0201717	-0.0192011	-0.0182312	-0.0172611	-0.0162897	-0.015316	-0.0143437	-0.0133732	-0.0124022	-0.0114313	-0.0104593	-0.00948768	-0.00851866	-0.00755025	-0.00658053	-0.00561016	-0.00464124	-0.00367455	-0.00270785	-0.00174247
80	50	79410	Material 1	trapezoidal	-0.0559257	-0.0546838	-0.0534444	-0.0522073	-0.0509725	-0.0497379	-0.0485029	-0.0472699	-0.0460358	-0.0448002	-0.043565	-0.0423295	-0.0410951	-0.0398638	-0.0386323	-0.0373983	-0.0361641	-0.0349299	-0.0336964	-0.0324644	-0.0312315	-0.0299976	-0.0287628	-0.0275267	-0.0262904	-0.0250564	-0.0238237	-0.0225901	-0.021356	-0.0201211	-0.018886	-0.0176515	-0.0164181	-0.0151844	-0.0139488	-0.0127129	-0.0114805	-0.0102498	-0.00901667	-0.00778388	-0.00655333	-0.00532262	-0.00409088	-0.00285869	-0.00162708
81	50	79410	Material 1	trapezoidal	-0.111827	-0.109362	-0.106905	-0.104447	-0.101987	-0.0995276	-0.0970665	-0.0946057	-0.0921491	-0.0896936	-0.0872358	-0.0847746	-0.0823134	-0.0798549	-0.0773949	-0.074929	-0.0724636	-0.0700042	-0.0675471	-0.0650891	-0.0626265	-0.0601667	-0.0577125	-0.0552527	-0.0527887	-0.050329	-0.047874	-0.0454174	-0.0429573	-0.0404979	-0.0380413	-0.0355874	-0.0331314	-0.0306742	-0.0282172	-0.0257593	-0.0232985	-0.0208343	-0.0183749	-0.0159164	-0.0134531	-0.0109877	-0.00852246	-0.00605985	-0.00360104
82	50	89210	Material 1	trapezoidal	-0.0989641	-0.0967656	-0.0945703	-0.0923752	-0.090186	-0.0879954	-0.0858035	-0.0836097	-0.0814154	-0.0792274	-0.0770382	-0.0748413	-0.0726438	-0.0704496	-0.0682575	-0.066069	-0.0638789	-0.0616857	-0.0594962	-0.0573071	-0.0551149	-0.052925	-0.0507401	-0.0485548	-0.0463656	-0.0441735	-0.0419802	-0.0397921	-0.0376072	-0.0354164	-0.0332241	-0.031035	-0.0288453	-0.0266592	-0.0244727	-0.0222835	-0.0200964	-0.0179053	-0.0157125	-0.0135235	-0.011335	-0.00914829	-0.00696222	-0.00477354	-0.0025853
83	50	125920	Material 1	trapezoidal	-0.0202724	-0.0198269	-0.0193849	-0.018946	-0.0185079	-0.0180701	-0.0176324	-0.0171947	-0.0167571	-0.01632	-0.0158826	-0.0154455	-0.0150083	-0.0145705	-0.0141332	-0.0136965	-0.0132605	-0.0128249	-0.0123888	-0.0119528	-0.0115164	-0.0110799	-0.0106438	-0.0102078	-0.00977228	-0.00933689	-0.00890189	-0.00846725	-0.00803231	-0.00759692	-0.00716169	-0.00672714	-0.00629227	-0.00585687	-0.00542177	-0.004987	-0.00455247	-0.00411788	-0.00368313	-0.00324857	-0.00281415	-0.0023801	-0.00194588	-0.00151143	-0.00107755
84	50	141270	Material 1	trapezoidal	-0.0511845	-0.0500714	-0.0489609	-0.047855	-0.0467531	-0.0456536	-0.0445555	-0.0434572	-0.042358	-0.0412581	-0.0401565	-0.0390541	-0.0379541	-0.0368571	-0.0357594	-0.0346606	-0.0335612	-0.0324634	-0.0313677	-0.0302707	-0.0291742	-0.0280805	-0.0269867	-0.0258927	-0.0247975	-0.0237003	-0.0226043	-0.0215097	-0.0204153	-0.0193205	-0.0182241	-0.0171263	-0.0160286	-0.0149304	-0.0138324	-0.0127356	-0.0116387	-0.0105424	-0.0094469	-0.00835045	-0.00725186	-0.00615268	-0.00505436	-0.00395887	-0.00286458
85	50	199190	Material 1	trapezoidal	-0.0293004	-0.0286643	-0.0280318	-0.0273987	-0.0267651	-0.0261371	-0.0255118	-0.0248854	-0.0242609	-0.0236388	-0.0230149	-0.0223903	-0.0217682	-0.0211461	-0.0205214	-0.0198974	-0.0192762	-0.0186542	-0.01803	-0.0174067	-0.0167854	-0.0161635	-0.0155401	-0.0149167	-0.0142943	-0.0136728	-0.0130512	-0.0124288	-0.0118065	-0.011185	-0.0105642	-0.00994261	-0.00932152	-0.00870181	-0.00808138	-0.00745978	-0.00683811	-0.00621728	-0.00559651	-0.00497497	-0.00435346	-0.0037332	-0.00311393	-0.00249408	-0.00187294
86	50	224200	Material 1	trapezoidal	-0.0141469	-0.0138273	-0.0135108	-0.013193	-0.0128747	-0.0125596	-0.0122469	-0.0119335	-0.0116198	-0.0113081	-0.0109971	-0.0106848	-0.0103721	-0.0100608	-0.00974978	-0.00943736	-0.00912449	-0.00881303	-0.00850229	-0.0081905	-0.00787795	-0.00756633	-0.0072559	-0.00694537	-0.00663392	-0.00632204	-0.00601055	-0.00569972	-0.00538929	-0.00507882	-0.0047678	-0.00445699	-0.00414669	-0.00383627	-0.00352581	-0.00321523	-0.00290454	-0.00259385	-0.00228313	-0.00197238	-0.00166183	-0.00135161	-0.00104144	-0.000731059	-0.000420642
87	50	282480	Material 1	trapezoidal	-0.011576	-0.0113206	-0.0110678	-0.0108173	-0.0105657	-0.0103127	-0.0100608	-0.00981173	-0.00956428	-0.00931628	-0.0090674	-0.00881923	-0.00857269	-0.00832667	-0.00807958	-0.00783138	-0.00758343	-0.00733652	-0.0070899	-0.00684235	-0.00659386	-0.00634565	-0.00609858	-0.00585216	-0.00560517	-0.00535715	-0.00510894	-0.00486166	-0.00461543	-0.00436943	-0.00412288	-0.00387578	-0.00362863	-0.00338177	-0.00313521	-0.00288877	-0.00264223	-0.00239554	-0.00214882	-0.00190223	-0.00165583	-0.00140952	-0.00116317	-0.000916693	-0.000670093
88	70	354610	Material 1	triangular	-0.149465	-0.148655	-0.147848	-0.147044	-0.146242	-0.145444	-0.14465	-0.14386	-0.143076	-0.142295	-0.141516	-0.140738	-0.13996	-0.139183	-0.138406	-0.137629	-0.136852	-0.136074	-0.135294	-0.134515	-0.133735	-0.132955	-0.132175	-0.131395	-0.130616	-0.129838	-0.129059	-0.128279	-0.1275	-0.126722	-0.125946	-0.125171	-0.124397	-0.123622	-0.122847	-0.12207	-0.121292	-0.120514	-0.119736	-0.118959	-0.118182	-0.117406	-0.116629	-0.115852	-0.115075
89	70	354610	Material 1	triangular	-0.191998	-0.191304	-0.190613	-0.189926	-0.189242	-0.188562	-0.187885	-0.187215	-0.18655	-0.18589	-0.185234	-0.18458	-0.183927	-0.183274	-0.182622	-0.181971	-0.18132	-0.180669	-0.180016	-0.179361	-0.178705	-0.178047	-0.177391	-0.176736	-0.176083	-0.175432	-0.17478	-0.174129	-0.173477	-0.172826	-0.172177	-0.171529	-0.170882	-0.170236	-0.169589	-0.168941	-0.168291	-0.16764	-0.166989	-0.16634	-0.165691	-0.165044	-0.164397	-0.16375	-0.163103
90	70	70770	Material 1	trapezoidal	-0.0364753	-0.0356919	-0.0349117	-0.034134	-0.0333576	-0.0325817	-0.0318057	-0.0310303	-0.0302549	-0.0294788	-0.028702	-0.0279268	-0.0271542	-0.0263808	-0.0256063	-0.0248319	-0.0240575	-0.0232834	-0.022509	-0.0217349	-0.0209633	-0.0201918	-0.0194188	-0.018647	-0.0178763	-0.0171044	-0.0163313	-0.0155586	-0.0147873	-0.0140168	-0.0132452	-0.012474	-0.0117024	-0.0109302	-0.0101599	-0.00938956	-0.00861797	-0.00784678	-0.0070756	-0.00630314	-0.00553102	-0.00475965	-0.00398982	-0.00322128	-0.00245194
91	70	79410	Material 1	trapezoidal	-0.0452276	-0.0442439	-0.0432607	-0.042279	-0.0412992	-0.0403178	-0.0393376	-0.038359	-0.0373805	-0.0364021	-0.0354238	-0.0344471	-0.0334695	-0.0324894	-0.0315091	-0.0305308	-0.0295536	-0.0285772	-0.0276018	-0.0266254	-0.0256491	-0.0246737	-0.0236979	-0.0227226	-0.0217468	-0.0207708	-0.0197969	-0.0188242	-0.0178501	-0.0168755	-0.0158979	-0.01492	-0.013946	-0.0129729	-0.0119992	-0.0110251	-0.0100498	-0.0090752	-0.0081029	-0.00713113	-0.00615622	-0.00517928	-0.00420279	-0.00322853	-0.00225526
92	70	89210	Material 1	trapezoidal	-0.110804	-0.108335	-0.105871	-0.103415	-0.100959	-0.0984996	-0.0960416	-0.0935827	-0.0911233	-0.088667	-0.0862082	-0.0837497	-0.0812922	-0.0788338	-0.0763739	-0.0739137	-0.0714569	-0.0690016	-0.066546	-0.0640905	-0.0616358	-0.0591838	-0.0567329	-0.0542813	-0.0518323	-0.0493821	-0.0469265	-0.0444725	-0.0420246	-0.0395786	-0.0371279	-0.0346741	-0.0322196	-0.0297649	-0.0273135	-0.024862	-0.0224062	-0.0199481	-0.017493	-0.0150393	-0.012588	-0.0101396	-0.00769282	-0.00524524	-0.00279192
93	70	112170	Material 1	trapezoidal	-0.0455417	-0.0445511	-0.0435651	-0.0425798	-0.0415955	-0.0406132	-0.0396315	-0.0386505	-0.037671	-0.0366911	-0.0357106	-0.0347313	-0.0337529	-0.0327753	-0.0317979	-0.0308183	-0.0298383	-0.0288586	-0.027879	-0.0268997	-0.0259213	-0.0249438	-0.0239657	-0.0229868	-0.0220075	-0.0210293	-0.0200519	-0.0190747	-0.018098	-0.0171222	-0.0161463	-0.0151704	-0.0141945	-0.0132189	-0.0122424	-0.0112651	-0.0102881	-0.0093104	-0.00833314	-0.00735666	-0.00638023	-0.00540509	-0.00443176	-0.00345844	-0.00248353
94	70	125920	Material 1	trapezoidal	-0.0591594	-0.0579089	-0.0566613	-0.0554201	-0.0541838	-0.0529514	-0.0517213	-0.0504894	-0.0492545	-0.0480167	-0.0467796	-0.0455463	-0.0443161	-0.0430868	-0.0418558	-0.0406224	-0.0393902	-0.0381592	-0.036928	-0.0356968	-0.0344657	-0.0332344	-0.0320026	-0.0307735	-0.0295458	-0.0283159	-0.0270858	-0.0258567	-0.0246259	-0.023396	-0.0221682	-0.0209392	-0.0197073	-0.0184743	-0.0172434	-0.016015	-0.0147868	-0.0135566	-0.0123258	-0.0110957	-0.00986486	-0.00863499	-0.00740957	-0.00618578	-0.00496039
95	70	224200	Material 1	trapezoidal	-0.0357473	-0.0349515	-0.0341589	-0.0333662	-0.0325751	-0.031789	-0.0310064	-0.0302256	-0.0294479	-0.0286726	-0.0278966	-0.0271192	-0.0263414	-0.025562	-0.0247809	-0.0239998	-0.0232197	-0.0224393	-0.0216582	-0.0208775	-0.0200977	-0.0193182	-0.0185392	-0.0177604	-0.0169807	-0.0162003	-0.0154207	-0.0146424	-0.0138646	-0.0130853	-0.0123018	-0.0115197	-0.0107418	-0.00996351	-0.00918444	-0.00840508	-0.00762609	-0.00684729	-0.00606777	-0.00528766	-0.00450826	-0.00373003	-0.00295233	-0.00217478	-0.0013975
96	90	396820	Material 1	triangular	-0.147691	-0.14688	-0.146071	-0.145265	-0.144462	-0.143662	-0.142865	-0.142072	-0.141283	-0.140498	-0.139715	-0.138935	-0.138157	-0.13738	-0.136605	-0.13583	-0.135055	-0.134279	-0.133503	-0.132724	-0.131944	-0.131163	-0.130381	-0.1296	-0.128819	-0.12804	-0.127261	-0.126482	-0.125702	-0.124921	-0.12414	-0.123359	-0.12258	-0.121803	-0.121027	-0.120252	-0.119478	-0.118704	-0.11793	-0.117155	-0.116379	-0.115603	-0.114827	-0.114051	-0.113276
97	90	79410	Material 1	trapezoidal	-0.124856	-0.122093	-0.119336	-0.116579	-0.113822	-0.111066	-0.108313	-0.105562	-0.10281	-0.100058	-0.0973059	-0.0945544	-0.0918037	-0.0890542	-0.0863028	-0.0835539	-0.0808071	-0.0780597	-0.0753142	-0.0725704	-0.0698256	-0.067077	-0.064326	-0.061579	-0.0588353	-0.0560899	-0.053342	-0.0505911	-0.0478413	-0.0450893	-0.0423363	-0.0395884	-0.0368417	-0.0340908	-0.0313384	-0.0285908	-0.0258459	-0.0231023	-0.020361	-0.0176183	-0.0148739	-0.0121259	-0.00938275	-0.00664226	-0.00389803
98	90	112180	Material 1	trapezoidal	-0.0282691	-0.0276433	-0.0270196	-0.0263974	-0.0257763	-0.025155	-0.0245339	-0.0239141	-0.0232945	-0.0226742	-0.0220539	-0.021434	-0.0208142	-0.020195	-0.0195762	-0.0189573	-0.0183394	-0.0177217	-0.0171039	-0.0164859	-0.0158673	-0.0152496	-0.0146327	-0.0140161	-0.0133994	-0.0127814	-0.0121633	-0.0115464	-0.0109297	-0.0103131	-0.0096974	-0.00908178	-0.00846597	-0.00784984	-0.00723335	-0.0066167	-0.00600004	-0.00538367	-0.00476733	-0.00415111	-0.00353496	-0.00291927	-0.00230458	-0.00168973	-0.00107391
99	90	125920	Material 1	trapezoidal	-0.0577851	-0.0565385	-0.0552992	-0.0540653	-0.0528341	-0.0516035	-0.0503711	-0.0491375	-0.0479055	-0.0466743	-0.0454446	-0.0442155	-0.0429843	-0.0417511	-0.0405183	-0.0392873	-0.038056	-0.0368263	-0.0355992	-0.0343719	-0.0331441	-0.0319174	-0.0306908	-0.0294652	-0.0282401	-0.0270121	-0.0257821	-0.024552	-0.0233218	-0.0220903	-0.0208595	-0.0196324	-0.0184056	-0.0171768	-0.0159485	-0.0147221	-0.0134953	-0.0122655	-0.0110366	-0.00981135	-0.00858572	-0.00735781	-0.00613034	-0.00490306	-0.00367442
100	90	251240	Material 1	trapezoidal	-0.0201805	-0.0197329	-0.0192886	-0.0188429	-0.0183964	-0.017953	-0.0175132	-0.0170743	-0.0166347	-0.0161959	-0.015759	-0.0153225	-0.0148846	-0.0144457	-0.0140072	-0.0135691	-0.0131305	-0.0126913	-0.0122527	-0.0118149	-0.011377	-0.010938	-0.0104994	-0.0100625	-0.00962684	-0.00919069	-0.00875324	-0.00831543	-0.00787837	-0.00744204	-0.00700587	-0.00656961	-0.00613326	-0.00569678	-0.00526017	-0.00482376	-0.00438776	-0.00395205	-0.00351627	-0.00308022	-0.00264395	-0.00220764	-0.0017713	-0.00133483	-0.000898198
101	25	63020	Material 2	sine	0.00178119	0.00208663	0.00239184	0.00269729	0.00300272	0.00330774	0.00361298	0.00391802	0.00422251	0.00452757	0.00483258	0.00513711	0.00544156	0.0057458	0.00604921	0.00635213	0.00665552	0.00695918	0.0072619	0.00756375	0.00786571	0.00816783	0.00846983	0.00877117	0.00907232	0.00937345	0.00967431	0.00997514	0.0102757	0.0105761	0.0108764	0.0111755	0.0114734	0.0117705	0.0120677	0.0123651	0.0126615	0.0129574	0.0132534	0.0135493	0.0138451	0.0141402	0.0144344	0.0147277	0.0150205
102	25	501180	Material 2	sine	8.76e-05	0.000182762	0.000277948	0.000373129	0.000468295	0.000563441	0.000658559	0.000753643	0.00084869	0.000943698	0.00103867	0.00113358	0.00122844	0.00132322	0.00141792	0.00151252	0.00160705	0.00170152	0.00179595	0.00189035	0.0019847	0.00207901	0.00217325	0.00226742	0.00236149	0.00245548	0.00254937	0.00264315	0.00273682	0.00283038	0.00292382	0.00301714	0.00311034	0.00320341	0.00329635	0.00338915	0.00348182	0.00357438	0.00366683	0.00375917	0.00385139	0.00394346	0.00403538	0.0041271	0.00421864
103	50	63020	Material 2	sine	0.000258638	0.000451839	0.000644666	0.000837607	0.00103031	0.00122302	0.00141578	0.00160815	0.00180048	0.00199301	0.00218542	0.00237766	0.00257006	0.0027626	0.00295487	0.00314676	0.00333885	0.0035312	0.00372313	0.00391463	0.00410604	0.00429721	0.00448823	0.00467899	0.00486961	0.00506049	0.00525106	0.00544093	0.0056306	0.00582017	0.00600964	0.00619913	0.00638849	0.00657732	0.00676578	0.00695425	0.00714242	0.00733033	0.00751798	0.00770525	0.00789241	0.0080791	0.00826536	0.00845163	0.00863764
104	50	199500	Material 2	sine	-0.000322385	-0.000250872	-0.000179414	-0.000107977	-3.65e-05	3.5e-05	0.0001065	0.000178008	0.000249465	0.000320877	0.000392256	0.000463627	0.000535014	0.000606402	0.000677748	0.000749054	0.000820377	0.000891732	0.000963048	0.00103426	0.00110539	0.00117648	0.00124754	0.00131858	0.00138957	0.00146053	0.00153146	0.00160233	0.00167311	0.00174382	0.00181447	0.00188507	0.00195561	0.0020261	0.00209647	0.0021667	0.00223682	0.00230688	0.00237686	0.00244674	0.00251649	0.00258615	0.00265571	0.00272517	0.00279454
105	50	199500	Material 2	sine	-0.00100314	-0.000812374	-0.00062185	-0.00043141	-0.00024083	-5.02e-05	0.000140419	0.000330785	0.000520975	0.000710981	0.000900775	0.00109051	0.00128033	0.00147028	0.00166034	0.00185037	0.00204011	0.00222958	0.00241908	0.00260864	0.00279814	0.00298756	0.003177	0.00336658	0.00355622	0.00374556	0.00393444	0.00412316	0.00431199	0.00450066	0.00468892	0.00487705	0.00506518	0.00525306	0.00544069	0.00562818	0.0058154	0.00600235	0.00618911	0.0063755	0.00656128	0.0067467	0.00693212	0.00711747	0.00730245
106	50	316230	Material 2	sine	-0.000241217	-0.000145096	-4.9e-05	4.71e-05	0.000143208	0.000239316	0.000335365	0.000431323	0.000527215	0.000623084	0.000718932	0.000814718	0.000910407	0.00100601	0.00110155	0.00119704	0.00129249	0.00138789	0.00148326	0.00157861	0.0016739	0.00176912	0.00186428	0.00195939	0.00205449	0.00214958	0.00224467	0.00233974	0.00243477	0.00252972	0.00262452	0.00271916	0.00281365	0.00290802	0.00300226	0.00309638	0.00319037	0.00328421	0.00337791	0.00347146	0.00356484	0.00365806	0.00375115	0.00384413	0.00393702
107	50	398100	Material 2	sine	-3.65e-05	8.33e-05	0.000203094	0.000322851	0.000442587	0.000562304	0.000681999	0.000801672	0.000921328	0.00104097	0.00116056	0.00128009	0.00139952	0.00151888	0.00163819	0.0017575	0.00187681	0.00199607	0.00211521	0.00223417	0.00235295	0.00247156	0.00259004	0.00270842	0.00282673	0.002945	0.00306322	0.00318136	0.00329936	0.00341721	0.00353489	0.00365242	0.00376981	0.00388708	0.00400425	0.00412131	0.00423824	0.00435501	0.00447158	0.00458795	0.00470412	0.00482011	0.00493593	0.00505157	0.00516701
108	70	99950	Material 2	sine	0.00136361	0.00174452	0.00212463	0.0025052	0.00288628	0.0032667	0.00364646	0.00402588	0.00440451	0.00478368	0.00516324	0.00554202	0.00592057	0.00629854	0.00667632	0.00705386	0.0074314	0.0078096	0.00818754	0.00856469	0.00894108	0.00931738	0.00969358	0.0100691	0.0104441	0.0108189	0.0111935	0.0115678	0.0119412	0.012314	0.0126859	0.0130569	0.0134277	0.0137983	0.0141685	0.0145384	0.0149077	0.0152762	0.0156443	0.0160116	0.0163784	0.0167443	0.0171096	0.0174748	0.0178382
109	70	251170	Material 2	sine	-2.32e-05	5.29e-05	0.000129038	0.000205138	0.000281255	0.000357356	0.000433427	0.000509485	0.00058554	0.00066157	0.000737539	0.000813407	0.00088917	0.000964891	0.00104064	0.00111638	0.00119203	0.00126757	0.00134305	0.00141851	0.00149392	0.00156925	0.00164448	0.00171962	0.00179469	0.0018697	0.00194467	0.00201957	0.00209441	0.00216923	0.00224404	0.00231882	0.00239351	0.00246807	0.0025425	0.00261682	0.00269105	0.00276517	0.00283919	0.00291312	0.00298697	0.00306072	0.00313437	0.00320791	0.00328132
110	70	316230	Material 2	sine	0.000126815	0.000278067	0.000429304	0.000580524	0.000731741	0.00088296	0.00103417	0.00118535	0.00133652	0.0014877	0.00163886	0.00178993	0.00194081	0.0020915	0.00224206	0.00239258	0.00254305	0.00269342	0.00284364	0.00299369	0.00314354	0.00329321	0.00344274	0.00359218	0.00374153	0.00389078	0.0040399	0.0041889	0.00433776	0.00448647	0.00463502	0.00478342	0.00493168	0.00507978	0.00522769	0.00537532	0.00552262	0.0056696	0.00581633	0.00596285	0.00610916	0.00625523	0.00640104	0.00654656	0.00669181
111	90	79460	Material 2	sine	0.00493619	0.00612714	0.00731649	0.00850471	0.00969234	0.0108791	0.0120662	0.0132521	0.0144372	0.0156219	0.0168043	0.0179862	0.019171	0.0203568	0.0215411	0.0227234	0.0239035	0.0250831	0.0262602	0.0274348	0.0286077	0.0297802	0.0309523	0.0321244	0.0332967	0.034467	0.035635	0.0368008	0.037965	0.0391268	0.0402865	0.0414448	0.0426008	0.0437548	0.0449073	0.0460603	0.0472115	0.0483585	0.0495045	0.0506497	0.0517938	0.052935	0.0540725	0.0552081	0.0563438
112	90	99950	Material 2	sine	0.000582144	0.00082427	0.00106566	0.00130665	0.00154746	0.0017881	0.00202895	0.00226992	0.002511	0.00275211	0.00299282	0.00323307	0.00347299	0.00371285	0.003953	0.00419311	0.00443291	0.00467255	0.0049118	0.00515049	0.00538869	0.00562685	0.00586539	0.00610399	0.00634203	0.00657954	0.00681665	0.0070535	0.00729009	0.00752663	0.00776339	0.00800002	0.00823611	0.00847131	0.00870557	0.00893931	0.00917321	0.00940744	0.00964148	0.00987499	0.0101077	0.0103396	0.0105707	0.0108014	0.0110321
113	90	199500	Material 2	sine	-0.00133563	-0.000728108	-0.000121094	0.000485159	0.00109104	0.00169684	0.00230259	0.00290831	0.00351377	0.0041188	0.00472359	0.00532847	0.00593331	0.00653763	0.00714159	0.00774572	0.00834978	0.00895336	0.00955671	0.0101601	0.0107631	0.0113655	0.0119677	0.0125694	0.0131707	0.0137713	0.0143712	0.0149703	0.0155688	0.0161664	0.0167629	0.0173588	0.0179543	0.0185492	0.0191434	0.0197367	0.0203288	0.0209197	0.0215095	0.0220983	0.0226864	0.0232743	0.0238619	0.0244483	0.0250335
114	50	199500	Material 2	sine	-0.001	-0.00081	-0.00062	-0.00043	-0.00024	-5e-05	0.00014	0.00033	0.00052	0.00071	0.0009	0.00109	0.00128	0.00147	0.00166	0.00185	0.00204	0.00223	0.00242	0.00261	0.0028	0.00299	0.00318	0.00337	0.00356	0.00375	0.00393	0.00412	0.00431	0.0045	0.00469	0.00488	0.00507	0.00525	0.00544	0.00563	0.00582	0.006	0.00619	0.00638	0.00656	0.00675	0.00693	0.00712	0.0073
115	70	158510	Material 2	sine	-0.00635	-0.00539	-0.00443	-0.00347	-0.00251	-0.00155	-0.00059	0.00037	0.00133	0.00229	0.00325	0.00421	0.00517	0.00613	0.00708	0.00804	0.009	0.00996	0.01091	0.01187	0.01283	0.01378	0.01474	0.0157	0.01665	0.0176	0.01856	0.01951	0.02046	0.02141	0.02235	0.0233	0.02425	0.0252	0.02615	0.0271	0.02805	0.02899	0.02993	0.03087	0.03181	0.03275	0.03369	0.03462	0.03555
116	90	63020	Material 2	sine	-0.00211	-0.0015	-0.0009	-0.0003	0.00031	0.00091	0.00152	0.00212	0.00273	0.00333	0.00393	0.00454	0.00514	0.00575	0.00635	0.00695	0.00756	0.00816	0.00876	0.00936	0.00996	0.01056	0.01116	0.01176	0.01236	0.01296	0.01356	0.01415	0.01475	0.01535	0.01594	0.01654	0.01713	0.01773	0.01832	0.01891	0.0195	0.02009	0.02068	0.02127	0.02186	0.02245	0.02303	0.02362	0.0242
117	70	99950	Material 2	sine	0.00136	0.00174	0.00212	0.00251	0.00289	0.00327	0.00365	0.00403	0.0044	0.00478	0.00516	0.00554	0.00592	0.0063	0.00668	0.00705	0.00743	0.00781	0.00819	0.00856	0.00894	0.00932	0.00969	0.01007	0.01044	0.01082	0.01119	0.01157	0.01194	0.01231	0.01269	0.01306	0.01343	0.0138	0.01417	0.01454	0.01491	0.01528	0.01564	0.01601	0.01638	0.01674	0.01711	0.01747	0.01784
118	25	199500	Material 2	sine	-1e-05	0.00018	0.00037	0.00056	0.00075	0.00095	0.00114	0.00133	0.00152	0.00171	0.0019	0.00209	0.00228	0.00248	0.00267	0.00286	0.00305	0.00324	0.00343	0.00362	0.00381	0.004	0.00419	0.00438	0.00457	0.00475	0.00494	0.00513	0.00532	0.00551	0.0057	0.00589	0.00608	0.00626	0.00645	0.00664	0.00682	0.00701	0.0072	0.00738	0.00757	0.00775	0.00794	0.00812	0.00831
119	25	63020	Material 2	sine	-0.0200077	-0.020001	-0.0199936	-0.0199855	-0.0199768	-0.019967	-0.0199564	-0.0199451	-0.0199329	-0.0199201	-0.0199066	-0.0198926	-0.0198777	-0.0198617	-0.0198449	-0.0198275	-0.0198094	-0.0197905	-0.0197708	-0.0197505	-0.0197294	-0.0197075	-0.0196851	-0.0196618	-0.0196376	-0.0196128	-0.0195872	-0.0195607	-0.0195332	-0.019505	-0.0194759	-0.0194461	-0.0194154	-0.0193842	-0.0193522	-0.0193196	-0.0192863	-0.019252	-0.019217	-0.0191815	-0.0191455	-0.0191087	-0.019071	-0.0190324	-0.0189932
120	25	63020	Material 2	sine	0.0249878	0.0249927	0.0249966	0.0249994	0.0250016	0.0250031	0.0250036	0.0250031	0.0250021	0.0250003	0.0249977	0.0249942	0.0249899	0.0249845	0.0249782	0.0249712	0.0249635	0.0249547	0.0249447	0.0249339	0.024922	0.024909	0.024895	0.02488	0.024864	0.0248472	0.0248296	0.0248108	0.0247907	0.0247697	0.0247478	0.0247249	0.0247011	0.0246765	0.0246513	0.0246248	0.0245972	0.0245685	0.0245388	0.0245081	0.0244767	0.0244444	0.024411	0.024377	0.0243421
121	25	125860	Material 2	sine	-0.0322463	-0.0321068	-0.0319664	-0.0318248	-0.0316818	-0.0315375	-0.0313922	-0.0312459	-0.0310985	-0.0309502	-0.0308008	-0.0306503	-0.0304988	-0.030346	-0.0301912	-0.0300351	-0.029878	-0.0297199	-0.0295608	-0.0294006	-0.0292397	-0.0290776	-0.0289143	-0.0287504	-0.0285856	-0.0284196	-0.0282524	-0.0280839	-0.0279139	-0.0277429	-0.0275711	-0.0273984	-0.0272249	-0.0270506	-0.0268751	-0.0266983	-0.0265209	-0.0263428	-0.0261636	-0.0259837	-0.0258032	-0.0256219	-0.0254397	-0.0252561	-0.0250716
122	25	158500	Material 2	sine	-0.0440953	-0.0436956	-0.0432947	-0.0428927	-0.0424888	-0.0420832	-0.0416761	-0.0412674	-0.0408577	-0.0404465	-0.040033	-0.0396182	-0.039203	-0.0387872	-0.0383698	-0.0379499	-0.0375281	-0.0371051	-0.0366807	-0.036255	-0.0358285	-0.0354006	-0.0349716	-0.0345415	-0.0341098	-0.0336773	-0.0332443	-0.0328101	-0.0323749	-0.0319389	-0.0315009	-0.0310606	-0.0306193	-0.0301779	-0.0297357	-0.0292918	-0.0288469	-0.0284011	-0.0279536	-0.027505	-0.0270558	-0.0266056	-0.0261543	-0.0257022	-0.0252491
123	25	251170	Material 2	sine	-0.0392269	-0.0392368	-0.039245	-0.0392518	-0.0392573	-0.0392613	-0.0392639	-0.0392651	-0.0392653	-0.0392644	-0.0392623	-0.0392589	-0.039254	-0.0392477	-0.0392398	-0.0392305	-0.0392197	-0.0392074	-0.0391938	-0.0391787	-0.0391622	-0.0391442	-0.0391247	-0.0391038	-0.0390816	-0.039058	-0.0390328	-0.0390059	-0.0389775	-0.0389476	-0.0389165	-0.0388839	-0.0388498	-0.0388141	-0.038777	-0.0387383	-0.0386983	-0.0386569	-0.038614	-0.0385696	-0.0385237	-0.0384765	-0.0384277	-0.0383776	-0.0383261
124	25	316230	Material 2	sine	-0.0217818	-0.0213281	-0.0208738	-0.0204189	-0.0199634	-0.0195073	-0.0190505	-0.0185928	-0.0181341	-0.0176743	-0.017214	-0.0167534	-0.0162927	-0.0158317	-0.01537	-0.0149077	-0.0144448	-0.0139812	-0.0135169	-0.0130517	-0.0125861	-0.0121201	-0.0116538	-0.0111874	-0.0107209	-0.0102541	-0.00978677	-0.00931871	-0.00884991	-0.00838069	-0.00791131	-0.00744175	-0.00697183	-0.00650142	-0.00603053	-0.00555923	-0.00508764	-0.00461589	-0.00414405	-0.00367212	-0.00320005	-0.00272783	-0.00225558	-0.00178333	-0.00131087
125	50	125860	Material 2	sine	-0.00963006	-0.00976861	-0.00990679	-0.0100446	-0.0101821	-0.0103193	-0.0104563	-0.0105927	-0.0107289	-0.0108648	-0.0110002	-0.0111352	-0.0112697	-0.0114035	-0.0115369	-0.01167	-0.0118029	-0.0119353	-0.0120669	-0.0121979	-0.0123283	-0.0124583	-0.0125879	-0.0127171	-0.0128458	-0.0129743	-0.0131024	-0.01323	-0.013357	-0.0134835	-0.0136096	-0.0137351	-0.01386	-0.0139844	-0.0141081	-0.0142314	-0.0143544	-0.0144768	-0.0145987	-0.01472	-0.0148407	-0.0149609	-0.0150807	-0.0152	-0.0153185
126	70	158510	Material 2	sine	0.0160843	0.0161508	0.0162166	0.0162817	0.0163461	0.0164098	0.0164729	0.0165354	0.0165973	0.0166584	0.016719	0.0167789	0.0168384	0.0168973	0.0169557	0.0170135	0.0170706	0.0171269	0.0171825	0.0172374	0.0172917	0.0173453	0.0173985	0.017451	0.0175028	0.017554	0.0176047	0.0176549	0.0177044	0.0177529	0.0178007	0.0178478	0.0178942	0.0179399	0.0179851	0.0180297	0.0180737	0.0181169	0.0181594	0.018201	0.018242	0.0182822	0.0183217	0.0183607	0.0183991
127	70	158500	Material 2	sine	0.0237538	0.0238767	0.0239984	0.024119	0.0242386	0.0243573	0.0244751	0.0245922	0.024708	0.0248228	0.0249369	0.0250503	0.0251627	0.0252745	0.0253854	0.0254951	0.0256039	0.0257114	0.0258176	0.0259229	0.0260272	0.0261302	0.0262321	0.0263331	0.0264334	0.0265325	0.0266303	0.0267272	0.0268233	0.0269183	0.0270124	0.0271051	0.0271966	0.0272876	0.0273775	0.0274662	0.0275537	0.0276401	0.0277257	0.0278104	0.0278939	0.0279766	0.0280579	0.0281379	0.0282166
128	70	251170	Material 2	sine	-0.0131297	-0.0132186	-0.013307	-0.0133951	-0.0134828	-0.01357	-0.0136565	-0.0137425	-0.0138278	-0.0139127	-0.013997	-0.0140809	-0.0141644	-0.0142476	-0.0143303	-0.0144122	-0.0144934	-0.014574	-0.0146541	-0.0147336	-0.0148125	-0.0148908	-0.0149687	-0.015046	-0.0151228	-0.0151988	-0.015274	-0.0153485	-0.0154225	-0.0154959	-0.0155691	-0.0156417	-0.0157136	-0.0157847	-0.0158553	-0.0159254	-0.0159951	-0.0160642	-0.0161327	-0.0162005	-0.0162676	-0.0163341	-0.0163999	-0.016465	-0.0165294
129	90	50020	Material 2	sine	-0.0985465	-0.0992898	-0.10003	-0.100767	-0.101499	-0.102228	-0.102954	-0.103675	-0.104391	-0.105105	-0.105816	-0.106524	-0.107226	-0.107924	-0.10862	-0.10931	-0.109996	-0.11068	-0.111359	-0.112034	-0.112704	-0.113369	-0.114031	-0.114686	-0.115336	-0.115986	-0.116631	-0.117269	-0.117903	-0.118533	-0.119156	-0.119775	-0.120391	-0.121001	-0.121606	-0.122206	-0.122801	-0.123391	-0.123975	-0.124554	-0.125131	-0.125703	-0.126268	-0.126831	-0.127389
130	90	79460	Material 2	sine	0.141966	0.142385	0.142799	0.143208	0.143611	0.144009	0.1444	0.144786	0.145166	0.145538	0.145903	0.146263	0.146617	0.146967	0.147311	0.14765	0.147983	0.148311	0.148632	0.148944	0.149252	0.149555	0.149854	0.150147	0.150434	0.150715	0.150992	0.151263	0.151528	0.151786	0.152039	0.152286	0.152528	0.152762	0.152989	0.15321	0.153425	0.153632	0.153833	0.15403	0.154219	0.1544	0.154578	0.154752	0.15492
131	90	99950	Material 2	sine	0.0932797	0.0940289	0.0947721	0.095509	0.0962424	0.0969728	0.0976999	0.0984244	0.0991456	0.0998643	0.100579	0.101291	0.101999	0.102704	0.103406	0.104103	0.104796	0.105484	0.106168	0.106847	0.107523	0.108196	0.108866	0.109533	0.110196	0.110855	0.111509	0.112157	0.1128	0.113439	0.114074	0.114707	0.115334	0.115956	0.116572	0.117186	0.117795	0.1184	0.119001	0.119598	0.120189	0.120775	0.121357	0.121935	0.122508
132	25	50020	Material 2	sine	-0.06222	-0.06233	-0.06245	-0.06256	-0.06268	-0.06278	-0.06289	-0.06299	-0.06309	-0.06319	-0.06329	-0.06338	-0.06347	-0.06355	-0.06364	-0.06372	-0.0638	-0.06388	-0.06395	-0.06402	-0.06409	-0.06416	-0.06422	-0.06428	-0.06434	-0.0644	-0.06445	-0.0645	-0.06455	-0.06459	-0.06464	-0.06468	-0.06472	-0.06475	-0.06478	-0.06481	-0.06484	-0.06486	-0.06488	-0.0649	-0.06492	-0.06493	-0.06494	-0.06495	-0.06496
133	25	79470	Material 2	sine	-0.02496	-0.02498	-0.025	-0.02502	-0.02504	-0.02506	-0.02508	-0.0251	-0.02511	-0.02513	-0.02514	-0.02516	-0.02517	-0.02518	-0.02519	-0.0252	-0.02521	-0.02522	-0.02522	-0.02523	-0.02523	-0.02524	-0.02524	-0.02524	-0.02524	-0.02524	-0.02524	-0.02524	-0.02524	-0.02524	-0.02523	-0.02523	-0.02522	-0.02521	-0.02521	-0.0252	-0.02519	-0.02517	-0.02516	-0.02515	-0.02514	-0.02512	-0.02511	-0.02509	-0.02507
134	25	158500	Material 2	sine	0.01381	0.01373	0.01364	0.01355	0.01347	0.01338	0.01329	0.0132	0.01311	0.01302	0.01293	0.01284	0.01275	0.01266	0.01257	0.01247	0.01238	0.01229	0.01219	0.0121	0.012	0.01191	0.01181	0.01172	0.01162	0.01152	0.01142	0.01133	0.01123	0.01113	0.01103	0.01093	0.01083	0.01073	0.01063	0.01052	0.01042	0.01032	0.01022	0.01011	0.01001	0.00991	0.0098	0.0097	0.00959
135	50	50020	Material 2	sine	-0.01077	-0.01107	-0.01137	-0.01167	-0.01197	-0.01227	-0.01257	-0.01287	-0.01317	-0.01347	-0.01377	-0.01406	-0.01436	-0.01466	-0.01495	-0.01525	-0.01554	-0.01584	-0.01613	-0.01643	-0.01672	-0.01701	-0.0173	-0.01759	-0.01788	-0.01817	-0.01846	-0.01875	-0.01904	-0.01932	-0.01961	-0.0199	-0.02018	-0.02047	-0.02075	-0.02103	-0.02131	-0.02159	-0.02187	-0.02215	-0.02243	-0.02271	-0.02298	-0.02326	-0.02353
136	25	125900	Material 2	triangular	-0.0358016	-0.0350135	-0.0342317	-0.0334586	-0.0326899	-0.031921	-0.0311504	-0.0303799	-0.0296108	-0.0288428	-0.0280768	-0.0273113	-0.0265452	-0.0257787	-0.0250125	-0.0242475	-0.0234833	-0.0227195	-0.0219552	-0.0211898	-0.0204247	-0.019661	-0.0188977	-0.0181345	-0.0173704	-0.0166053	-0.0158408	-0.0150779	-0.0143163	-0.013555	-0.0127921	-0.0120285	-0.0112655	-0.0105023	-0.00973949	-0.00897765	-0.00821656	-0.007455	-0.00669302	-0.00593151	-0.00516989	-0.00440849	-0.0036471	-0.00288595	-0.00212579
137	25	158760	Material 2	triangular	-0.0179233	-0.01752	-0.0171212	-0.0167271	-0.0163363	-0.0159479	-0.0155601	-0.0151705	-0.0147799	-0.0143894	-0.0139996	-0.0136113	-0.0132242	-0.0128376	-0.0124513	-0.0120644	-0.011677	-0.0112896	-0.0109025	-0.0105159	-0.0101303	-0.00974496	-0.00935939	-0.00897363	-0.00858772	-0.00820196	-0.00781649	-0.00743124	-0.00704639	-0.00666181	-0.00627687	-0.00589158	-0.00550637	-0.0051214	-0.00473678	-0.00435231	-0.00396788	-0.00358373	-0.00319971	-0.00281536	-0.00243051	-0.00204559	-0.00166095	-0.00127677	-0.000893033
138	25	199170	Material 2	triangular	-0.182878	-0.180864	-0.178866	-0.176886	-0.174922	-0.172972	-0.171029	-0.169087	-0.16714	-0.165189	-0.163236	-0.161284	-0.159334	-0.157389	-0.155452	-0.15352	-0.151588	-0.149653	-0.147716	-0.145775	-0.14383	-0.141884	-0.13994	-0.137998	-0.136062	-0.134128	-0.132195	-0.130261	-0.128326	-0.12639	-0.124449	-0.122507	-0.120567	-0.11863	-0.116696	-0.114765	-0.112833	-0.1109	-0.108967	-0.107033	-0.105099	-0.103164	-0.101231	-0.0992986	-0.0973686
139	25	396810	Material 2	triangular	-0.0344823	-0.0340782	-0.0336759	-0.0332769	-0.0328816	-0.0324887	-0.0320968	-0.0317055	-0.0313153	-0.0309272	-0.0305416	-0.0301576	-0.0297739	-0.0293892	-0.0290033	-0.0286167	-0.02823	-0.0278434	-0.0274562	-0.0270682	-0.0266792	-0.0262897	-0.0259006	-0.0255123	-0.0251248	-0.0247378	-0.0243512	-0.0239649	-0.0235794	-0.0231946	-0.0228105	-0.0224266	-0.0220425	-0.0216581	-0.0212733	-0.0208883	-0.0205032	-0.0201178	-0.0197319	-0.0193454	-0.0189585	-0.0185716	-0.0181852	-0.0177994	-0.017414
140	25	396810	Material 2	triangular	-0.0690643	-0.0682574	-0.0674527	-0.0666511	-0.0658529	-0.0650584	-0.0642683	-0.0634831	-0.0627027	-0.0619266	-0.0611536	-0.0603825	-0.0596125	-0.0588427	-0.0580727	-0.0573019	-0.05653	-0.0557568	-0.0549822	-0.0542065	-0.0534304	-0.052654	-0.0518776	-0.0511013	-0.0503254	-0.0495504	-0.0487768	-0.0480049	-0.0472344	-0.0464648	-0.0456955	-0.0449263	-0.0441574	-0.0433891	-0.0426215	-0.0418542	-0.0410869	-0.0403193	-0.039551	-0.0387817	-0.0380114	-0.0372405	-0.0364693	-0.0356984	-0.034928
141	25	79500	Material 2	triangular	-0.240502	-0.238843	-0.237201	-0.235584	-0.233976	-0.232365	-0.230757	-0.229151	-0.227544	-0.225938	-0.224333	-0.222731	-0.221131	-0.219524	-0.217917	-0.216315	-0.214708	-0.2131	-0.211497	-0.209896	-0.208292	-0.206687	-0.205083	-0.203482	-0.201882	-0.20028	-0.198674	-0.197065	-0.195458	-0.193856	-0.192256	-0.190654	-0.189052	-0.187449	-0.185848	-0.184243	-0.182634	-0.181028	-0.179422	-0.177814	-0.17621	-0.174608	-0.173008	-0.171407	-0.169803
142	25	125890	Material 2	triangular	-0.0295655	-0.0293535	-0.0291434	-0.0289356	-0.0287289	-0.0285222	-0.0283156	-0.0281098	-0.0279041	-0.0276985	-0.0274931	-0.0272876	-0.0270823	-0.0268772	-0.0266726	-0.0264682	-0.0262641	-0.0260597	-0.0258549	-0.0256502	-0.0254458	-0.0252415	-0.0250376	-0.0248341	-0.0246304	-0.0244265	-0.0242228	-0.0240193	-0.0238157	-0.0236121	-0.0234085	-0.0232049	-0.0230017	-0.0227985	-0.0225954	-0.0223926	-0.0221902	-0.0219877	-0.0217846	-0.0215815	-0.0213785	-0.0211756	-0.0209732	-0.0207708	-0.0205684
143	25	199170	Material 2	triangular	-0.0372483	-0.0369746	-0.0367038	-0.0364372	-0.0361729	-0.0359103	-0.0356503	-0.0353908	-0.0351294	-0.0348669	-0.0346047	-0.0343424	-0.03408	-0.0338192	-0.0335598	-0.0333003	-0.0330408	-0.0327819	-0.032523	-0.0322631	-0.0320031	-0.0317431	-0.0314833	-0.0312238	-0.0309648	-0.0307065	-0.0304486	-0.0301907	-0.0299328	-0.0296746	-0.0294156	-0.0291567	-0.0288984	-0.0286402	-0.0283824	-0.0281251	-0.0278682	-0.0276113	-0.027354	-0.0270965	-0.0268387	-0.0265811	-0.0263235	-0.0260661	-0.0258089
144	25	499970	Material 2	triangular	-0.0568335	-0.056403	-0.0559732	-0.0555449	-0.0551184	-0.0546938	-0.0542713	-0.0538508	-0.0534322	-0.0530156	-0.0526007	-0.0521875	-0.0517759	-0.0513657	-0.0509567	-0.0505485	-0.0501408	-0.0497332	-0.0493255	-0.0489172	-0.0485082	-0.0480985	-0.0476879	-0.0472768	-0.0468653	-0.0464535	-0.0460416	-0.0456296	-0.0452174	-0.0448051	-0.0443928	-0.0439809	-0.0435696	-0.0431592	-0.0427497	-0.042341	-0.0419328	-0.0415247	-0.0411167	-0.0407088	-0.0403009	-0.0398932	-0.0394858	-0.0390786	-0.0386715
145	25	499970	Material 2	triangular	-0.0714073	-0.0708668	-0.070327	-0.0697889	-0.0692527	-0.0687186	-0.0681866	-0.0676569	-0.0671296	-0.0666049	-0.0660828	-0.0655632	-0.0650457	-0.0645298	-0.0640153	-0.0635017	-0.0629889	-0.0624767	-0.0619647	-0.0614528	-0.0609406	-0.0604278	-0.059914	-0.0593992	-0.0588832	-0.0583661	-0.0578482	-0.0573296	-0.0568107	-0.056292	-0.0557736	-0.0552559	-0.0547391	-0.0542233	-0.0537086	-0.0531948	-0.0526818	-0.0521692	-0.0516567	-0.0511441	-0.0506316	-0.0501192	-0.0496071	-0.0490956	-0.0485844
146	25	99900	Material 2	triangular	-0.150636	-0.149848	-0.149065	-0.148284	-0.147504	-0.146724	-0.145945	-0.145169	-0.144395	-0.14362	-0.142846	-0.142071	-0.141295	-0.140518	-0.139744	-0.138969	-0.138195	-0.137422	-0.136649	-0.135875	-0.135102	-0.134331	-0.133559	-0.132787	-0.132015	-0.131244	-0.130474	-0.129704	-0.128933	-0.128162	-0.127391	-0.126619	-0.125847	-0.125076	-0.124305	-0.123532	-0.12276	-0.121988	-0.121217	-0.120444	-0.119671	-0.118901	-0.118133	-0.117364	-0.116595
147	25	251230	Material 2	triangular	-0.0954409	-0.0949257	-0.0944156	-0.0939111	-0.093411	-0.092915	-0.0924235	-0.0919354	-0.091448	-0.0909595	-0.0904698	-0.0899788	-0.0894862	-0.0889925	-0.0884989	-0.0880066	-0.0875156	-0.0870261	-0.0865379	-0.0860507	-0.0855634	-0.0850762	-0.0845892	-0.0841022	-0.0836141	-0.0831246	-0.0826345	-0.0821449	-0.0816561	-0.0811681	-0.0806807	-0.0801943	-0.0797089	-0.0792244	-0.0787401	-0.0782549	-0.0777686	-0.0772814	-0.0767938	-0.0763062	-0.0758187	-0.0753315	-0.0748446	-0.0743583	-0.0738729
148	25	316450	Material 2	triangular	-0.0373753	-0.0371646	-0.036958	-0.0367555	-0.0365549	-0.0363541	-0.0361537	-0.035955	-0.0357585	-0.0355632	-0.0353678	-0.0351715	-0.0349738	-0.0347754	-0.0345771	-0.0343794	-0.0341818	-0.0339836	-0.0337845	-0.0335858	-0.0333887	-0.0331931	-0.0329977	-0.0328016	-0.0326051	-0.0324093	-0.0322143	-0.0320195	-0.0318239	-0.0316276	-0.0314311	-0.0312347	-0.0310384	-0.0308418	-0.0306451	-0.0304489	-0.0302533	-0.0300582	-0.0298632	-0.0296682	-0.0294735	-0.0292791	-0.0290848	-0.0288903	-0.0286951
149	25	316450	Material 2	triangular	-0.187575	-0.186546	-0.185524	-0.184508	-0.183501	-0.182503	-0.181512	-0.180528	-0.179549	-0.178575	-0.177602	-0.176631	-0.175658	-0.174681	-0.173701	-0.172717	-0.171733	-0.170748	-0.169765	-0.168783	-0.167804	-0.166826	-0.165851	-0.164876	-0.163903	-0.16293	-0.161957	-0.160984	-0.160012	-0.159039	-0.158065	-0.157091	-0.156115	-0.155138	-0.15416	-0.153184	-0.152209	-0.151235	-0.150264	-0.149293	-0.148322	-0.147351	-0.146382	-0.145412	-0.144442
150	50	199170	Material 2	triangular	-0.043953	-0.0429544	-0.0419604	-0.0409748	-0.0399958	-0.0390219	-0.0380534	-0.0370886	-0.0361248	-0.0351607	-0.0341948	-0.033226	-0.0322564	-0.0312882	-0.0303212	-0.0293549	-0.0283898	-0.0274263	-0.0264637	-0.0255013	-0.0245376	-0.0235721	-0.022606	-0.021641	-0.0206772	-0.0197142	-0.0187519	-0.0177903	-0.0168296	-0.0158689	-0.0149073	-0.0139442	-0.0129813	-0.0120196	-0.0110589	-0.0100989	-0.00913823	-0.00817781	-0.00721903	-0.00626103	-0.00530223	-0.00434266	-0.00338298	-0.00242319	-0.00146348
151	50	158740	Material 2	triangular	-0.0464361	-0.0459354	-0.0454418	-0.0449499	-0.0444624	-0.0439762	-0.0434864	-0.0429972	-0.042508	-0.042018	-0.0415305	-0.0410435	-0.0405568	-0.0400722	-0.0395869	-0.0391	-0.038613	-0.0381258	-0.0376387	-0.0371521	-0.0366663	-0.0361811	-0.0356947	-0.0352079	-0.0347211	-0.034234	-0.0337474	-0.0332618	-0.0327765	-0.0322922	-0.0318084	-0.0313238	-0.030839	-0.0303539	-0.0298687	-0.0293841	-0.0288996	-0.028415	-0.02793	-0.0274452	-0.0269609	-0.0264763	-0.0259919	-0.0255079	-0.0250233
152	50	199170	Material 2	triangular	-0.146099	-0.144507	-0.142923	-0.14135	-0.139787	-0.138236	-0.136697	-0.135162	-0.133628	-0.132094	-0.130556	-0.129014	-0.127473	-0.125932	-0.124395	-0.12286	-0.121325	-0.119789	-0.118254	-0.116721	-0.115187	-0.11365	-0.112113	-0.110576	-0.109043	-0.107511	-0.10598	-0.10445	-0.102921	-0.101392	-0.0998619	-0.098328	-0.0967932	-0.0952609	-0.0937297	-0.0921993	-0.0906706	-0.0891453	-0.0876214	-0.0860964	-0.0845719	-0.0830481	-0.0815226	-0.079994	-0.078464
153	50	63180	Material 2	triangular	-0.191258	-0.189942	-0.188635	-0.187332	-0.18603	-0.184728	-0.18343	-0.182138	-0.180847	-0.179556	-0.178265	-0.176974	-0.175682	-0.174388	-0.173093	-0.171799	-0.170503	-0.169206	-0.167912	-0.166621	-0.165331	-0.16404	-0.16275	-0.161461	-0.16017	-0.158879	-0.157586	-0.156294	-0.155003	-0.15371	-0.152417	-0.151124	-0.149832	-0.14854	-0.14725	-0.145965	-0.144679	-0.143391	-0.142102	-0.140812	-0.139522	-0.138235	-0.136946	-0.135656	-0.134369
154	50	125890	Material 2	triangular	-0.0953527	-0.094685	-0.0940227	-0.0933667	-0.0927133	-0.0920599	-0.0914054	-0.0907504	-0.0900958	-0.0894428	-0.088791	-0.0881395	-0.0874888	-0.0868376	-0.086186	-0.0855352	-0.0848845	-0.0842336	-0.0835826	-0.0829315	-0.0822811	-0.0816309	-0.0809809	-0.0803314	-0.0796827	-0.079034	-0.0783846	-0.0777345	-0.0770851	-0.0764371	-0.0757895	-0.0751418	-0.0744931	-0.0738441	-0.0731957	-0.0725478	-0.0718996	-0.0712512	-0.0706023	-0.069953	-0.0693028	-0.0686525	-0.0680037	-0.0673553	-0.0667063
155	50	199170	Material 2	triangular	-0.0469983	-0.0466596	-0.0463249	-0.0459945	-0.0456658	-0.045339	-0.045015	-0.0446915	-0.0443661	-0.0440395	-0.0437128	-0.0433857	-0.0430585	-0.0427321	-0.042406	-0.0420797	-0.0417539	-0.0414295	-0.0411053	-0.0407806	-0.0404552	-0.0401295	-0.0398038	-0.0394786	-0.0391542	-0.0388305	-0.0385074	-0.0381848	-0.0378625	-0.0375398	-0.0372151	-0.03689	-0.0365656	-0.0362409	-0.0359166	-0.0355931	-0.0352698	-0.0349467	-0.0346235	-0.0342998	-0.0339757	-0.0336517	-0.033328	-0.0330048	-0.0326816
156	70	316450	Material 2	triangular	-0.0284453	-0.0281256	-0.0278105	-0.0274997	-0.0271905	-0.026881	-0.0265722	-0.0262657	-0.0259618	-0.0256587	-0.0253546	-0.0250489	-0.0247421	-0.024435	-0.0241278	-0.0238207	-0.0235132	-0.0232052	-0.0228969	-0.0225894	-0.0222834	-0.0219785	-0.0216737	-0.0213683	-0.0210627	-0.0207578	-0.0204538	-0.0201496	-0.0198445	-0.0195383	-0.0192317	-0.0189251	-0.0186184	-0.0183116	-0.0180047	-0.0176982	-0.0173925	-0.0170873	-0.0167821	-0.0164769	-0.0161722	-0.015868	-0.015564	-0.0152596	-0.0149545
157	70	125890	Material 2	triangular	-0.0371723	-0.0369076	-0.0366461	-0.0363871	-0.0361292	-0.0358716	-0.0356133	-0.0353545	-0.0350965	-0.03484	-0.0345842	-0.0343279	-0.0340708	-0.0338135	-0.0335565	-0.0333007	-0.0330455	-0.0327899	-0.0325342	-0.0322787	-0.032023	-0.0317674	-0.0315122	-0.0312567	-0.0310011	-0.0307459	-0.0304909	-0.0302362	-0.0299822	-0.0297282	-0.0294736	-0.0292187	-0.028964	-0.0287098	-0.028456	-0.028202	-0.0279478	-0.0276935	-0.027439	-0.0271848	-0.0269309	-0.0266766	-0.0264222	-0.0261679	-0.0259137
158	70	499970	Material 2	triangular	-0.0177638	-0.0176278	-0.0174927	-0.0173591	-0.0172271	-0.0170961	-0.0169656	-0.0168351	-0.0167045	-0.016574	-0.016444	-0.0163146	-0.016186	-0.016058	-0.0159303	-0.0158024	-0.0156743	-0.0155457	-0.0154166	-0.015287	-0.0151571	-0.0150272	-0.0148973	-0.0147675	-0.0146378	-0.014508	-0.014378	-0.0142477	-0.0141172	-0.0139869	-0.0138569	-0.0137274	-0.0135985	-0.01347	-0.0133414	-0.0132127	-0.0130835	-0.0129542	-0.0128249	-0.012696	-0.0125675	-0.0124394	-0.0123114	-0.0121831	-0.0120546
159	70	251230	Material 2	triangular	-0.0377676	-0.0375603	-0.037357	-0.0371575	-0.0369588	-0.0367604	-0.0365639	-0.0363697	-0.0361752	-0.0359785	-0.0357806	-0.0355832	-0.0353863	-0.0351887	-0.0349905	-0.0347932	-0.0345974	-0.0344024	-0.0342069	-0.034011	-0.0338156	-0.0336207	-0.0334257	-0.0332299	-0.0330336	-0.0328375	-0.0326415	-0.0324457	-0.0322502	-0.0320552	-0.0318606	-0.0316663	-0.0314722	-0.0312785	-0.0310846	-0.0308903	-0.0306955	-0.0305007	-0.030306	-0.0301112	-0.0299164	-0.0297219	-0.0295278	-0.029334	-0.0291403
160	90	396810	Material 2	triangular	-0.00976244	-0.00951046	-0.00926104	-0.00901445	-0.00876947	-0.00852452	-0.00827894	-0.00803339	-0.00778904	-0.00754658	-0.00730563	-0.00706508	-0.00682395	-0.00658184	-0.00633899	-0.00609587	-0.00585288	-0.00561017	-0.00536766	-0.00512509	-0.00488212	-0.00463853	-0.00439442	-0.00415029	-0.00390672	-0.00366401	-0.00342188	-0.00317972	-0.00293706	-0.00269398	-0.002451	-0.00220871	-0.00196725	-0.00172623	-0.00148503	-0.00124328	-0.00100096	-0.000758343	-0.000515662	-0.000272982	-3.02e-05	0.000212752	0.00045584	0.000698856	0.000941591
161	90	316460	Material 2	triangular	-0.0118061	-0.0116779	-0.0115509	-0.0114246	-0.0112972	-0.0111691	-0.0110423	-0.0109177	-0.0107944	-0.0106712	-0.0105478	-0.010425	-0.0103032	-0.0101823	-0.0100617	-0.009941	-0.0098195	-0.00969712	-0.00957448	-0.00945241	-0.00933097	-0.00920929	-0.00908669	-0.0089636	-0.00884115	-0.00871984	-0.00859896	-0.00847755	-0.00835552	-0.00823363	-0.00811249	-0.00799189	-0.00787118	-0.00775003	-0.00762851	-0.00750687	-0.00738519	-0.00726341	-0.00714157	-0.00701977	-0.00689813	-0.00677666	-0.0066553	-0.00653403	-0.00641299
162	90	125890	Material 2	triangular	-0.189332	-0.188008	-0.186694	-0.185393	-0.184098	-0.182802	-0.181505	-0.180208	-0.178911	-0.177618	-0.176328	-0.175037	-0.173746	-0.172455	-0.17116	-0.169864	-0.168573	-0.167285	-0.165998	-0.164709	-0.163421	-0.162133	-0.160844	-0.159557	-0.15827	-0.156981	-0.155692	-0.154403	-0.153114	-0.151825	-0.150536	-0.149246	-0.147957	-0.146669	-0.145382	-0.144094	-0.142805	-0.141516	-0.140228	-0.138941	-0.137655	-0.136368	-0.13508	-0.133793	-0.132506
163	90	251230	Material 2	triangular	-0.0377867	-0.037518	-0.0372501	-0.0369822	-0.0367156	-0.0364528	-0.0361928	-0.035933	-0.0356737	-0.0354167	-0.0351622	-0.0349075	-0.034651	-0.0343936	-0.0341366	-0.0338794	-0.0336213	-0.0333626	-0.033105	-0.0328485	-0.032592	-0.0323349	-0.0320778	-0.0318217	-0.0315663	-0.0313108	-0.0310547	-0.0307981	-0.0305411	-0.0302839	-0.0300267	-0.02977	-0.029514	-0.0292581	-0.0290024	-0.0287473	-0.0284928	-0.0282384	-0.0279835	-0.0277279	-0.0274723	-0.0272167	-0.026961	-0.0267051	-0.0264493
164	90	316450	Material 2	triangular	-0.0585081	-0.0580835	-0.057659	-0.0572352	-0.0568138	-0.0563963	-0.0559823	-0.0555697	-0.0551577	-0.0547474	-0.0543402	-0.0539355	-0.0535312	-0.0531256	-0.0527189	-0.0523123	-0.0519061	-0.0514992	-0.0510907	-0.0506809	-0.0502713	-0.0498625	-0.0494544	-0.0490465	-0.0486388	-0.048232	-0.0478263	-0.0474213	-0.0470161	-0.0466107	-0.0462052	-0.0458	-0.0453946	-0.0449883	-0.044581	-0.0441733	-0.043766	-0.0433594	-0.042953	-0.0425466	-0.0421403	-0.0417346	-0.0413295	-0.0409248	-0.0405201
165	90	499970	Material 2	triangular	-0.00923261	-0.00916433	-0.00909674	-0.00902961	-0.00896237	-0.00889464	-0.00882648	-0.00875828	-0.00869054	-0.00862359	-0.00855748	-0.00849195	-0.00842668	-0.00836139	-0.00829598	-0.00823052	-0.00816519	-0.00810014	-0.00803547	-0.00797119	-0.00790721	-0.00784339	-0.00777956	-0.00771557	-0.00765128	-0.00758667	-0.00752183	-0.00745693	-0.00739216	-0.00732759	-0.00726319	-0.0071988	-0.0071342	-0.00706927	-0.00700405	-0.00693873	-0.00687357	-0.00680876	-0.00674435	-0.00668019	-0.00661606	-0.00655172	-0.0064871	-0.0064223	-0.00635753
166	90	499970	Material 2	triangular	-0.0285217	-0.0283052	-0.0280895	-0.0278753	-0.0276627	-0.0274519	-0.0272421	-0.0270329	-0.0268236	-0.0266144	-0.0264055	-0.0261975	-0.0259906	-0.025785	-0.0255804	-0.0253762	-0.0251719	-0.0249674	-0.0247623	-0.0245569	-0.0243512	-0.0241453	-0.0239393	-0.0237332	-0.023527	-0.0233205	-0.0231138	-0.0229067	-0.0226994	-0.022492	-0.0222849	-0.0220781	-0.0218719	-0.0216661	-0.0214606	-0.0212551	-0.0210495	-0.0208436	-0.0206376	-0.0204319	-0.0202266	-0.0200217	-0.0198172	-0.0196128	-0.0194083
167	90	158730	Material 2	triangular	-0.153158	-0.152341	-0.151531	-0.150733	-0.149942	-0.14916	-0.148384	-0.147607	-0.146829	-0.146046	-0.145263	-0.144479	-0.143698	-0.142919	-0.142142	-0.141367	-0.140591	-0.139812	-0.139032	-0.138253	-0.137474	-0.136697	-0.135923	-0.13515	-0.134375	-0.1336	-0.132825	-0.132048	-0.131273	-0.130498	-0.129725	-0.128952	-0.128178	-0.127404	-0.126629	-0.125854	-0.125081	-0.124308	-0.123535	-0.122764	-0.121992	-0.121219	-0.120446	-0.119673	-0.118899
168	25	396820	Material 2	triangular	-0.0370781	-0.0368684	-0.0366612	-0.0364576	-0.0362568	-0.0360571	-0.0358569	-0.0356566	-0.0354572	-0.0352601	-0.035065	-0.034871	-0.0346766	-0.0344811	-0.0342845	-0.0340871	-0.0338895	-0.0336918	-0.033494	-0.0332961	-0.0330981	-0.0328997	-0.0327012	-0.0325028	-0.0323051	-0.0321084	-0.0319127	-0.0317175	-0.0315221	-0.0313263	-0.0311302	-0.0309343	-0.0307389	-0.0305439	-0.0303488	-0.0301533	-0.0299573	-0.0297609	-0.0295645	-0.0293681	-0.0291716	-0.0289747	-0.0287775	-0.0285804	-0.0283837
169	25	396820	Material 2	triangular	-0.0189654	-0.0188918	-0.0188193	-0.0187488	-0.0186801	-0.0186123	-0.0185446	-0.0184769	-0.0184094	-0.0183426	-0.0182767	-0.0182116	-0.0181468	-0.018082	-0.0180167	-0.0179507	-0.0178839	-0.0178169	-0.0177501	-0.017684	-0.0176181	-0.017552	-0.0174853	-0.0174181	-0.0173511	-0.017285	-0.0172199	-0.0171552	-0.0170903	-0.0170249	-0.0169591	-0.0168934	-0.0168282	-0.0167635	-0.0166989	-0.016634	-0.0165687	-0.0165032	-0.0164375	-0.0163718	-0.0163062	-0.0162405	-0.0161748	-0.0161091	-0.0160436
170	25	99980	Material 2	trapezoidal	-0.0325128	-0.0318026	-0.0311013	-0.0304055	-0.0297092	-0.0290107	-0.0283114	-0.027614	-0.0269182	-0.0262212	-0.0255242	-0.0248281	-0.0241328	-0.0234383	-0.0227446	-0.0220504	-0.0213557	-0.0206616	-0.0199682	-0.0192749	-0.0185809	-0.017887	-0.0171941	-0.0165017	-0.0158087	-0.0151148	-0.0144207	-0.0137268	-0.0130323	-0.0123372	-0.0116425	-0.010949	-0.0102551	-0.00956128	-0.00886807	-0.00817544	-0.00748346	-0.00679053	-0.00609708	-0.00540452	-0.00471166	-0.00401865	-0.00332626	-0.00263265	-0.0019398
171	25	99980	Material 2	trapezoidal	-0.0651035	-0.0636973	-0.0623038	-0.0609225	-0.0595448	-0.058164	-0.0567817	-0.0553998	-0.0540183	-0.0526388	-0.0512571	-0.0498756	-0.0484982	-0.0471222	-0.0457454	-0.044364	-0.042981	-0.0416008	-0.0402249	-0.0388474	-0.0374675	-0.0360908	-0.0347152	-0.033339	-0.0319617	-0.0305828	-0.0292043	-0.0278264	-0.0264484	-0.0250708	-0.0236944	-0.0223169	-0.020941	-0.0195665	-0.0181907	-0.0168149	-0.0154384	-0.0140612	-0.0126836	-0.0113068	-0.00993192	-0.00855808	-0.00718254	-0.00580353	-0.00442635
172	25	125920	Material 2	trapezoidal	-0.0910924	-0.0901212	-0.0891595	-0.0882069	-0.0872589	-0.0863104	-0.0853598	-0.0844082	-0.0834568	-0.082506	-0.0815561	-0.0806073	-0.0796587	-0.0787094	-0.0777604	-0.0768126	-0.0758656	-0.0749188	-0.0739715	-0.0730237	-0.0720761	-0.0711293	-0.070184	-0.0692388	-0.0682931	-0.067347	-0.0664014	-0.0654564	-0.0645112	-0.063567	-0.0626231	-0.0616784	-0.0607328	-0.0597872	-0.0588422	-0.0578973	-0.0569527	-0.0560086	-0.0550649	-0.0541214	-0.0531774	-0.0522328	-0.0512886	-0.0503447	-0.0494005
173	25	158730	Material 2	trapezoidal	-0.0228108	-0.0225668	-0.022323	-0.0220802	-0.021841	-0.0216026	-0.0213651	-0.0211288	-0.0208914	-0.0206533	-0.0204154	-0.0201771	-0.0199397	-0.0197024	-0.0194648	-0.0192277	-0.0189907	-0.0187532	-0.0185159	-0.0182787	-0.0180417	-0.0178054	-0.0175693	-0.0173334	-0.017097	-0.0168604	-0.0166239	-0.0163878	-0.016152	-0.0159166	-0.0156811	-0.0154453	-0.0152097	-0.0149741	-0.0147382	-0.0145025	-0.0142669	-0.0140314	-0.0137959	-0.0135601	-0.0133241	-0.0130883	-0.0128525	-0.0126168	-0.0123813
174	25	199180	Material 2	trapezoidal	-0.0855259	-0.0849193	-0.0843145	-0.0837142	-0.0831188	-0.0825267	-0.0819381	-0.0813516	-0.0807648	-0.0801771	-0.0795881	-0.0789977	-0.0784071	-0.0778176	-0.077229	-0.0766412	-0.0760551	-0.07547	-0.0748847	-0.074299	-0.0737126	-0.0731255	-0.0725386	-0.0719521	-0.071366	-0.07078	-0.0701945	-0.0696097	-0.0690251	-0.0684395	-0.0678523	-0.0672655	-0.0666799	-0.0660943	-0.0655095	-0.0649256	-0.0643422	-0.0637589	-0.0631753	-0.0625909	-0.0620057	-0.06142	-0.0608346	-0.0602499	-0.0596653
175	25	396820	Material 2	trapezoidal	-0.0660944	-0.0656144	-0.0651366	-0.0646615	-0.0641888	-0.0637176	-0.0632473	-0.0627781	-0.0623105	-0.0618451	-0.0613818	-0.0609196	-0.060458	-0.0599961	-0.0595339	-0.0590714	-0.0586085	-0.058145	-0.0576806	-0.0572152	-0.0567493	-0.0562832	-0.0558175	-0.0553523	-0.0548877	-0.0544233	-0.0539592	-0.0534954	-0.053032	-0.0525692	-0.0521069	-0.0516449	-0.0511833	-0.0507217	-0.0502601	-0.0497983	-0.0493363	-0.0488741	-0.0484117	-0.047949	-0.0474861	-0.0470228	-0.0465592	-0.0460956	-0.0456322
176	50	79410	Material 2	trapezoidal	-0.0624771	-0.0610831	-0.0596918	-0.058301	-0.0569107	-0.055521	-0.0541329	-0.0527466	-0.0513597	-0.0499731	-0.0485873	-0.0472021	-0.0458175	-0.0444343	-0.0430511	-0.0416658	-0.0402813	-0.0388977	-0.0375139	-0.0361303	-0.0347461	-0.0333616	-0.0319788	-0.030596	-0.0292132	-0.0278305	-0.0264474	-0.0250634	-0.0236791	-0.0222956	-0.0209125	-0.0195311	-0.0181499	-0.0167675	-0.0153851	-0.0140042	-0.0126254	-0.0112474	-0.00986715	-0.00848481	-0.00710182	-0.00571879	-0.00433608	-0.00295357	-0.00157219
177	50	99980	Material 2	trapezoidal	-0.0160258	-0.0156735	-0.0153241	-0.014978	-0.0146326	-0.0142871	-0.013942	-0.0135968	-0.0132512	-0.0129051	-0.0125593	-0.0122138	-0.0118688	-0.0115242	-0.0111799	-0.0108355	-0.0104909	-0.0101464	-0.00980254	-0.00945861	-0.00911409	-0.00876977	-0.00842507	-0.0080806	-0.00773723	-0.00739367	-0.00704985	-0.00670614	-0.0063625	-0.00601874	-0.00567505	-0.00533183	-0.00498842	-0.00464468	-0.00430086	-0.0039568	-0.00361338	-0.00327009	-0.0029262	-0.00258242	-0.00223928	-0.00189594	-0.00155192	-0.00120842	-0.00086528
178	50	251240	Material 2	trapezoidal	-0.010054	-0.00982662	-0.00960058	-0.00937452	-0.0091486	-0.00892448	-0.00870236	-0.00848067	-0.00825869	-0.00803745	-0.00781765	-0.00759822	-0.00737772	-0.00715628	-0.00693506	-0.00671439	-0.0064935	-0.00627205	-0.00605077	-0.00583034	-0.00561034	-0.00539006	-0.0051696	-0.00494954	-0.00472998	-0.00451037	-0.00429022	-0.00406966	-0.00384912	-0.00362884	-0.00340872	-0.00318871	-0.00296896	-0.0027495	-0.00253014	-0.0023107	-0.00209128	-0.00187193	-0.00165251	-0.00143292	-0.00121328	-0.000993715	-0.000774189	-0.000554617	-0.000335067
179	50	316460	Material 2	trapezoidal	-0.00997644	-0.00974991	-0.00952423	-0.00929943	-0.00907491	-0.00885056	-0.0086271	-0.00840514	-0.00818427	-0.00796343	-0.0077422	-0.00752142	-0.00730205	-0.00708369	-0.00686473	-0.00664407	-0.0064224	-0.00620119	-0.00598089	-0.00576054	-0.00553913	-0.00531692	-0.005095	-0.00487406	-0.00465384	-0.0044337	-0.00421339	-0.0039931	-0.00377307	-0.00355336	-0.00333392	-0.00311456	-0.00289506	-0.00267524	-0.00245515	-0.00223498	-0.00201484	-0.00179473	-0.00157459	-0.00135447	-0.00113449	-0.000914753	-0.000695205	-0.000475755	-0.000256363
180	50	50040	Material 2	trapezoidal	-0.145152	-0.143642	-0.142134	-0.14063	-0.139124	-0.137616	-0.136109	-0.134604	-0.1331	-0.131597	-0.130091	-0.128583	-0.127078	-0.125575	-0.124073	-0.122572	-0.121073	-0.119574	-0.118075	-0.116574	-0.11507	-0.113568	-0.112068	-0.110563	-0.109057	-0.107555	-0.106053	-0.104551	-0.103049	-0.101549	-0.100047	-0.0985436	-0.0970431	-0.095542	-0.0940349	-0.092528	-0.0910238	-0.089521	-0.0880174	-0.0865136	-0.0850115	-0.0835095	-0.0820101	-0.080513	-0.0790114
181	50	99960	Material 2	trapezoidal	-0.0571634	-0.0565559	-0.055954	-0.0553541	-0.0547541	-0.0541545	-0.0535547	-0.0529555	-0.052357	-0.0517587	-0.0511606	-0.0505637	-0.0499674	-0.0493713	-0.0487756	-0.0481791	-0.0475831	-0.046988	-0.0463928	-0.0457979	-0.0452033	-0.0446087	-0.0440146	-0.0434207	-0.0428265	-0.0422328	-0.0416389	-0.041045	-0.0404515	-0.0398579	-0.0392645	-0.0386712	-0.0380781	-0.037485	-0.0368916	-0.0362983	-0.0357054	-0.0351126	-0.0345196	-0.0339262	-0.0333334	-0.0327416	-0.0321499	-0.0315574	-0.0309645
182	50	158730	Material 2	trapezoidal	-0.0290821	-0.02877	-0.02846	-0.0281517	-0.027847	-0.0275427	-0.0272395	-0.0269377	-0.0266341	-0.02633	-0.0260263	-0.0257221	-0.0254189	-0.0251168	-0.024814	-0.0245119	-0.0242102	-0.0239082	-0.023606	-0.0233038	-0.0230021	-0.0227011	-0.0224002	-0.0220993	-0.0217981	-0.0214965	-0.0211949	-0.0208937	-0.0205926	-0.020292	-0.0199919	-0.0196921	-0.0193923	-0.019092	-0.0187917	-0.0184918	-0.018192	-0.0178922	-0.0175923	-0.0172921	-0.0169921	-0.0166923	-0.0163922	-0.0160919	-0.0157913
183	50	199190	Material 2	trapezoidal	-0.0577047	-0.0570864	-0.0564705	-0.0558582	-0.0552501	-0.0546437	-0.0540389	-0.053438	-0.0528386	-0.0522377	-0.0516362	-0.0510349	-0.0504322	-0.0498287	-0.0492261	-0.0486246	-0.0480235	-0.0474233	-0.0468239	-0.0462245	-0.045625	-0.0450252	-0.0444242	-0.0438224	-0.0432211	-0.0426204	-0.0420198	-0.0414201	-0.0408213	-0.0402223	-0.0396197	-0.0390171	-0.0384169	-0.0378166	-0.0372165	-0.0366165	-0.0360167	-0.0354175	-0.0348185	-0.034219	-0.0336191	-0.0330196	-0.0324207	-0.0318217	-0.0312221
184	50	199180	Material 2	trapezoidal	-0.114522	-0.113292	-0.112068	-0.110852	-0.109641	-0.108435	-0.107234	-0.106037	-0.10484	-0.103642	-0.102442	-0.101241	-0.10004	-0.0988402	-0.0976422	-0.0964452	-0.0952478	-0.0940505	-0.0928542	-0.091658	-0.0904608	-0.0892619	-0.088062	-0.0868623	-0.0856635	-0.0844657	-0.0832695	-0.0820747	-0.0808799	-0.0796843	-0.078488	-0.0772909	-0.0760929	-0.0748951	-0.0736978	-0.0725009	-0.0713043	-0.0701081	-0.0689126	-0.0677179	-0.0665237	-0.0653292	-0.0641336	-0.0629377	-0.0617422
185	50	199190	Material 2	trapezoidal	-0.144091	-0.142542	-0.140998	-0.13946	-0.13793	-0.136408	-0.134895	-0.133387	-0.131881	-0.130374	-0.128863	-0.127351	-0.125837	-0.124325	-0.122816	-0.121309	-0.119802	-0.118296	-0.116792	-0.11529	-0.113785	-0.112276	-0.110767	-0.109259	-0.107751	-0.106242	-0.104734	-0.103231	-0.101732	-0.100232	-0.098723	-0.0972129	-0.0957089	-0.0942042	-0.0926985	-0.0911931	-0.0896892	-0.0881874	-0.0866863	-0.0851852	-0.0836845	-0.0821835	-0.0806807	-0.0791764	-0.0776727
186	50	251240	Material 2	trapezoidal	-0.0364376	-0.0360483	-0.0356606	-0.0352736	-0.0348877	-0.034505	-0.0341249	-0.0337453	-0.0333655	-0.0329875	-0.0326121	-0.0322369	-0.0318599	-0.0314817	-0.0311037	-0.0307258	-0.0303469	-0.0299673	-0.0295884	-0.0292108	-0.0288336	-0.028456	-0.0280785	-0.0277017	-0.0273253	-0.0269487	-0.0265717	-0.0261948	-0.025818	-0.0254413	-0.0250646	-0.024688	-0.0243118	-0.0239356	-0.0235593	-0.0231834	-0.0228078	-0.0224323	-0.0220565	-0.0216806	-0.0213046	-0.0209285	-0.0205523	-0.0201759	-0.0197996
187	50	79500	Material 2	trapezoidal	-0.171345	-0.170165	-0.169	-0.167836	-0.16667	-0.165507	-0.164349	-0.163191	-0.162034	-0.160875	-0.159716	-0.158558	-0.1574	-0.156243	-0.155087	-0.153932	-0.152778	-0.151624	-0.150469	-0.149315	-0.148161	-0.147007	-0.145852	-0.144697	-0.143542	-0.142389	-0.141237	-0.140086	-0.138933	-0.137779	-0.136625	-0.135471	-0.134316	-0.133162	-0.13201	-0.130858	-0.129705	-0.128552	-0.127399	-0.126246	-0.125093	-0.12394	-0.122789	-0.12164	-0.120491
188	70	99970	Material 2	trapezoidal	-0.0409653	-0.0400729	-0.0391886	-0.0383083	-0.0374277	-0.036546	-0.035664	-0.0347829	-0.0339028	-0.0330221	-0.0321407	-0.0312587	-0.0303765	-0.0294962	-0.0286166	-0.027736	-0.0268555	-0.0259758	-0.0250966	-0.0242176	-0.0233388	-0.0224602	-0.0215821	-0.0207044	-0.0198283	-0.0189514	-0.018073	-0.017195	-0.016316	-0.0154372	-0.0145589	-0.0136824	-0.0128071	-0.0119306	-0.0110546	-0.0101811	-0.00930803	-0.0084326	-0.00755577	-0.00667998	-0.00580274	-0.00492419	-0.00404692	-0.00316981	-0.0022924
189	70	125930	Material 2	trapezoidal	-0.162739	-0.159178	-0.15564	-0.152129	-0.148635	-0.145138	-0.141633	-0.138126	-0.134617	-0.131113	-0.127614	-0.12412	-0.120628	-0.117127	-0.113621	-0.110119	-0.106629	-0.103145	-0.0996624	-0.0961746	-0.0926793	-0.0891855	-0.0856976	-0.0822145	-0.0787281	-0.0752402	-0.0717518	-0.0682611	-0.0647693	-0.0612741	-0.0577822	-0.0542958	-0.0508118	-0.0473254	-0.0438371	-0.0403505	-0.0368677	-0.0333862	-0.0299035	-0.0264186	-0.0229315	-0.0194475	-0.0159643	-0.0124804	-0.00899653
190	70	99970	Material 2	trapezoidal	-0.230568	-0.228147	-0.225746	-0.223364	-0.220987	-0.218602	-0.216215	-0.213832	-0.211454	-0.209074	-0.20669	-0.20431	-0.201936	-0.199566	-0.197193	-0.194816	-0.192437	-0.190058	-0.187682	-0.185309	-0.182933	-0.180555	-0.178183	-0.175814	-0.173443	-0.171071	-0.168698	-0.166326	-0.163955	-0.161583	-0.15921	-0.156835	-0.154459	-0.152082	-0.149707	-0.147333	-0.144958	-0.142583	-0.140208	-0.137835	-0.135463	-0.13309	-0.130713	-0.128336	-0.125962
191	70	158730	Material 2	trapezoidal	-0.0344178	-0.0341752	-0.0339339	-0.0336939	-0.0334576	-0.0332224	-0.0329884	-0.0327557	-0.0325213	-0.0322864	-0.0320519	-0.0318168	-0.0315823	-0.0313489	-0.0311148	-0.0308812	-0.0306478	-0.0304134	-0.0301786	-0.0299444	-0.0297105	-0.029477	-0.0292439	-0.0290109	-0.0287775	-0.0285438	-0.0283105	-0.0280774	-0.0278443	-0.0276113	-0.0273787	-0.0271461	-0.0269132	-0.0266803	-0.0264474	-0.0262145	-0.0259814	-0.0257485	-0.0255162	-0.025284	-0.0250519	-0.0248195	-0.0245867	-0.0243537	-0.0241211
192	70	199190	Material 2	trapezoidal	-0.169464	-0.168266	-0.167077	-0.165895	-0.164721	-0.163554	-0.162393	-0.161232	-0.160068	-0.158901	-0.157731	-0.15656	-0.155389	-0.15422	-0.153054	-0.151889	-0.150724	-0.149559	-0.148395	-0.147231	-0.146064	-0.144895	-0.143727	-0.142559	-0.141392	-0.140226	-0.139061	-0.137899	-0.136738	-0.135574	-0.13441	-0.133246	-0.132082	-0.130919	-0.129756	-0.128594	-0.127431	-0.126269	-0.125106	-0.123942	-0.122778	-0.121615	-0.120451	-0.119286	-0.118122
193	90	396820	Material 2	triangular	-0.0371837	-0.0369762	-0.0367705	-0.0365674	-0.0363665	-0.0361667	-0.0359671	-0.0357676	-0.0355689	-0.0353715	-0.0351755	-0.0349803	-0.0347853	-0.0345903	-0.0343948	-0.0341989	-0.0340028	-0.0338064	-0.0336098	-0.0334131	-0.0332161	-0.0330185	-0.0328203	-0.0326219	-0.0324239	-0.032227	-0.032031	-0.0318354	-0.0316395	-0.0314429	-0.0312461	-0.0310497	-0.0308543	-0.0306596	-0.0304652	-0.0302706	-0.0300754	-0.0298797	-0.0296838	-0.0294876	-0.0292913	-0.0290948	-0.0288982	-0.0287017	-0.0285053
194	90	50070	Material 2	trapezoidal	-0.0819417	-0.080175	-0.0784135	-0.0766527	-0.074894	-0.0731339	-0.0713702	-0.0696058	-0.0678493	-0.0660943	-0.0643394	-0.0625878	-0.0608315	-0.0590754	-0.0573223	-0.0555724	-0.0538239	-0.0520713	-0.0503157	-0.0485633	-0.0468121	-0.0450599	-0.0433102	-0.0415603	-0.0398112	-0.0380607	-0.0363093	-0.0345595	-0.0328084	-0.0310557	-0.0293054	-0.0275606	-0.0258182	-0.0240767	-0.0223299	-0.0205796	-0.0188332	-0.0170872	-0.0153403	-0.0135968	-0.0118518	-0.010108	-0.00836595	-0.00662263	-0.00488163
195	90	79410	Material 2	trapezoidal	-0.0637108	-0.0623158	-0.060923	-0.0595334	-0.0581441	-0.0567545	-0.0553648	-0.0539756	-0.0525884	-0.0512022	-0.0498178	-0.0484352	-0.0470531	-0.045669	-0.0442832	-0.0428969	-0.0415118	-0.0401268	-0.0387411	-0.0373551	-0.0359696	-0.0345871	-0.0332063	-0.0318243	-0.030439	-0.0290529	-0.0276684	-0.0262856	-0.024904	-0.0235223	-0.0221411	-0.0207601	-0.0193785	-0.0179965	-0.0166152	-0.0152332	-0.0138501	-0.0124679	-0.0110868	-0.00970352	-0.00831986	-0.00693835	-0.0055569	-0.00417591	-0.00279491
196	90	50040	Material 2	trapezoidal	-0.0910176	-0.0900537	-0.0890931	-0.0881338	-0.087176	-0.0862183	-0.0852594	-0.0842994	-0.0833404	-0.0823841	-0.0814298	-0.080476	-0.0795225	-0.078569	-0.077615	-0.076661	-0.0757072	-0.0747551	-0.073804	-0.0728525	-0.0719006	-0.0709472	-0.0699929	-0.0690404	-0.0680902	-0.0671415	-0.0661933	-0.0652444	-0.0642938	-0.0633418	-0.0623921	-0.0614444	-0.0604943	-0.0595431	-0.0585944	-0.0576461	-0.0566955	-0.0557451	-0.054797	-0.0538486	-0.0528997	-0.0519518	-0.0510033	-0.0500548	-0.0491086
197	90	50040	Material 2	trapezoidal	-0.181221	-0.179314	-0.177413	-0.175513	-0.173613	-0.171716	-0.16982	-0.16793	-0.16604	-0.164147	-0.162254	-0.160357	-0.158463	-0.156576	-0.154687	-0.152792	-0.150898	-0.149009	-0.147118	-0.145225	-0.143332	-0.141439	-0.139552	-0.137665	-0.135775	-0.133881	-0.131988	-0.130099	-0.128214	-0.126331	-0.124447	-0.122559	-0.120673	-0.118788	-0.116903	-0.115018	-0.113131	-0.111245	-0.109362	-0.107481	-0.105599	-0.103717	-0.101834	-0.0999535	-0.0980718
198	90	99960	Material 2	trapezoidal	-0.182076	-0.180158	-0.17826	-0.176369	-0.174482	-0.172591	-0.170695	-0.168802	-0.166913	-0.165025	-0.163134	-0.161244	-0.159358	-0.157476	-0.155592	-0.153705	-0.15182	-0.149937	-0.148053	-0.146169	-0.144287	-0.142405	-0.140521	-0.138637	-0.136755	-0.134873	-0.132991	-0.131107	-0.129223	-0.127342	-0.125465	-0.123584	-0.121701	-0.119821	-0.11794	-0.11606	-0.114181	-0.1123	-0.110415	-0.108533	-0.106654	-0.104776	-0.102897	-0.10102	-0.0991436
199	90	50020	Material 2	trapezoidal	-0.211078	-0.209602	-0.208133	-0.206664	-0.205194	-0.203726	-0.202261	-0.200792	-0.199323	-0.197856	-0.196386	-0.194916	-0.193447	-0.191978	-0.19051	-0.189044	-0.187574	-0.186104	-0.184635	-0.183165	-0.181698	-0.180232	-0.17877	-0.177306	-0.175841	-0.174375	-0.172909	-0.171446	-0.169986	-0.168522	-0.167057	-0.165595	-0.164135	-0.162672	-0.161207	-0.159744	-0.158279	-0.156813	-0.155345	-0.153877	-0.152414	-0.150952	-0.149491	-0.148028	-0.146562
200	90	199180	Material 2	trapezoidal	-0.0855818	-0.0849747	-0.0843719	-0.0837739	-0.0831796	-0.0825874	-0.0819984	-0.0814121	-0.0808262	-0.0802396	-0.0796524	-0.0790634	-0.0784729	-0.0778825	-0.0772931	-0.0767048	-0.0761171	-0.0755297	-0.0749422	-0.0743555	-0.0737691	-0.0731816	-0.0725932	-0.0720047	-0.0714166	-0.0708292	-0.0702426	-0.0696566	-0.069071	-0.068485	-0.0678979	-0.0673108	-0.0667247	-0.0661386	-0.0655525	-0.0649662	-0.0643802	-0.063795	-0.0632104	-0.0626258	-0.0620408	-0.0614554	-0.0608697	-0.0602837	-0.0596977
201	25	79460	Material 3	sine	0.00349995	0.00471433	0.00592818	0.00714113	0.00835298	0.00956462	0.0107762	0.0119867	0.013198	0.0144088	0.0156193	0.0168307	0.0180419	0.0192533	0.0204631	0.0216707	0.0228774	0.0240826	0.0252889	0.0264975	0.0277042	0.0289088	0.0301129	0.0313156	0.0325152	0.0337126	0.0349102	0.0361073	0.0373041	0.0384995	0.0396923	0.0408845	0.0420775	0.0432709	0.0444612	0.045648	0.0468329	0.0480155	0.0491965	0.0503761	0.0515537	0.052729	0.0539038	0.0550767	0.0562461
202	25	501180	Material 3	sine	-0.000439522	-0.000285728	-0.000131962	2.17e-05	0.000175398	0.000328982	0.00048251	0.000635996	0.000789445	0.000942859	0.00109623	0.00124955	0.00140282	0.00155602	0.00170915	0.00186224	0.00201527	0.00216824	0.00232116	0.00247399	0.00262672	0.00277934	0.00293183	0.00308422	0.00323648	0.00338861	0.00354057	0.00369233	0.00384387	0.0039952	0.00414636	0.00429738	0.0044483	0.00459912	0.0047498	0.0049003	0.0050506	0.00520068	0.00535054	0.00550022	0.0056497	0.005799	0.00594809	0.00609695	0.00624554
203	50	199500	Material 3	sine	-7.51e-05	0.000165464	0.000405829	0.000645854	0.00088563	0.0011254	0.00136538	0.00160552	0.00184557	0.00208539	0.00232502	0.00256457	0.00280406	0.0030435	0.00328292	0.00352221	0.00376127	0.0040001	0.00423881	0.00447748	0.00471606	0.00495429	0.00519216	0.00542978	0.00566722	0.00590446	0.00614149	0.00637824	0.00661477	0.00685114	0.00708728	0.00732322	0.00755911	0.00779492	0.00803038	0.00826543	0.00850023	0.00873481	0.00896911	0.00920308	0.00943675	0.00967016	0.0099033	0.0101362	0.0103689
204	50	199510	Material 3	sine	-0.00181061	-0.00142453	-0.00103877	-0.000653037	-0.000267039	0.000119032	0.000504852	0.000890249	0.00127514	0.00165985	0.00204499	0.00243079	0.00281687	0.00320267	0.00358812	0.00397339	0.00435833	0.00474298	0.00512763	0.00551223	0.00589657	0.00628059	0.00666439	0.00704806	0.00743146	0.00781458	0.00819762	0.00858034	0.00896236	0.00934369	0.00972463	0.0101054	0.010486	0.010866	0.0112452	0.0116241	0.0120028	0.0123813	0.0127589	0.0131355	0.0135115	0.0138873	0.0142625	0.0146369	0.015011
205	50	199500	Material 3	sine	-0.00625222	-0.00549001	-0.00472926	-0.00396915	-0.0032089	-0.00244839	-0.00168776	-0.000926836	-0.000165304	0.00059674	0.00135923	0.00212194	0.00288431	0.00364614	0.00440783	0.00516983	0.00593218	0.00669447	0.00745595	0.00821623	0.00897564	0.0097345	0.0104927	0.0112501	0.0120071	0.0127646	0.0135226	0.0142802	0.0150367	0.0157928	0.0165493	0.0173057	0.0180607	0.0188139	0.0195657	0.0203163	0.0210656	0.0218137	0.0225611	0.0233083	0.0240551	0.0248012	0.0255461	0.0262902	0.0270342
206	70	99950	Material 3	sine	0.00097232	0.00127728	0.00158182	0.00188591	0.00218975	0.00249415	0.00279869	0.0031035	0.00340839	0.00371366	0.0040186	0.00432212	0.00462566	0.00492974	0.00523292	0.00553508	0.00583723	0.00613917	0.00644055	0.00674168	0.00704267	0.00734379	0.00764457	0.00794463	0.00824472	0.00854522	0.00884515	0.00914466	0.00944409	0.00974301	0.0100411	0.0103389	0.0106367	0.0109337	0.0112303	0.0115272	0.0118233	0.0121183	0.0124126	0.0127061	0.0129985	0.0132908	0.0135838	0.0138765	0.0141685
207	70	125860	Material 3	sine	0.000844753	0.00108719	0.00132942	0.00157166	0.00181386	0.00205581	0.00229735	0.00253831	0.00277915	0.00301992	0.00326086	0.0035021	0.00374281	0.0039829	0.00422343	0.00446432	0.0047045	0.00494397	0.00518315	0.00542197	0.00566097	0.00590033	0.00613931	0.00637757	0.00661576	0.00685382	0.00709116	0.00732824	0.00756559	0.00780298	0.00803963	0.00827615	0.00851287	0.0087489	0.00898467	0.00922036	0.00945537	0.00969006	0.00992479	0.0101591	0.0103929	0.0106262	0.0108588	0.0110913	0.0113232
208	70	316230	Material 3	sine	0.000213801	0.000310305	0.000406719	0.00050299	0.000599143	0.000695268	0.000791457	0.000887724	0.000983982	0.00108011	0.00117607	0.00127191	0.00136773	0.00146357	0.00155938	0.0016551	0.00175073	0.0018463	0.00194185	0.00203742	0.00213299	0.00222848	0.00232385	0.00241907	0.00251418	0.0026092	0.00270416	0.00279902	0.00289378	0.00298847	0.00308308	0.00317757	0.00327191	0.00336608	0.00346011	0.00355403	0.00364783	0.00374147	0.00383492	0.00392822	0.00402142	0.00411453	0.00420755	0.00430042	0.0043931
209	90	125850	Material 3	sine	-0.000821004	-0.000669777	-0.000518708	-0.000367577	-0.000216382	-6.54e-05	8.54e-05	0.000236102	0.000386798	0.000537634	0.000688625	0.000839498	0.000990263	0.00114104	0.00129176	0.00144246	0.00159326	0.00174406	0.00189467	0.00204494	0.00219501	0.00234507	0.00249517	0.00264528	0.00279522	0.0029451	0.00309488	0.00324438	0.00339378	0.00354314	0.00369251	0.00384178	0.00399068	0.0041393	0.00428788	0.00443645	0.00458492	0.00473326	0.00488145	0.0050295	0.00517748	0.00532538	0.00547326	0.005621	0.00576851
210	90	125860	Material 3	sine	0.000400742	0.000884585	0.00136763	0.00185047	0.00233347	0.00281653	0.00329977	0.00378292	0.00426571	0.00474812	0.00523051	0.00571257	0.00619394	0.00667441	0.00715454	0.00763476	0.00811481	0.00859505	0.00907544	0.00955541	0.0100349	0.0105135	0.0109914	0.011469	0.0119457	0.0124216	0.0128974	0.0133733	0.0138483	0.0143228	0.0147971	0.0152708	0.0157437	0.016216	0.0166871	0.0171573	0.0176272	0.0180965	0.0185652	0.0190333	0.0195004	0.019967	0.0204334	0.020899	0.0213637
211	70	251170	Material 3	sine	-0.00033	-0.00014	5e-05	0.00025	0.00044	0.00063	0.00082	0.00101	0.0012	0.00139	0.00158	0.00177	0.00196	0.00215	0.00234	0.00253	0.00272	0.00291	0.0031	0.00329	0.00348	0.00367	0.00386	0.00405	0.00424	0.00442	0.00461	0.0048	0.00499	0.00518	0.00537	0.00555	0.00574	0.00593	0.00612	0.0063	0.00649	0.00668	0.00686	0.00705	0.00723	0.00742	0.0076	0.00779	0.00797
212	50	398100	Material 3	sine	-0.00023	7e-05	0.00037	0.00067	0.00097	0.00127	0.00158	0.00188	0.00218	0.00248	0.00278	0.00308	0.00339	0.00369	0.00399	0.00429	0.00459	0.00489	0.00519	0.00549	0.00579	0.00609	0.00639	0.00669	0.00698	0.00728	0.00758	0.00788	0.00818	0.00847	0.00877	0.00907	0.00936	0.00966	0.00996	0.01025	0.01055	0.01084	0.01113	0.01143	0.01172	0.01201	0.01231	0.0126	0.01289
213	70	398100	Material 3	sine	0.00028	0.00038	0.00047	0.00057	0.00066	0.00076	0.00086	0.00095	0.00105	0.00114	0.00124	0.00134	0.00143	0.00153	0.00162	0.00172	0.00181	0.00191	0.00201	0.0021	0.0022	0.00229	0.00239	0.00248	0.00258	0.00267	0.00277	0.00286	0.00295	0.00305	0.00314	0.00324	0.00333	0.00342	0.00352	0.00361	0.0037	0.0038	0.00389	0.00398	0.00408	0.00417	0.00426	0.00435	0.00444
214	50	63020	Material 3	sine	0.0325675	0.0316365	0.0307044	0.0297699	0.0288336	0.0278968	0.026959	0.0260197	0.0250788	0.0241362	0.0231922	0.0222477	0.0213006	0.0203522	0.0194037	0.0184528	0.0175016	0.0165514	0.0155997	0.0146466	0.013693	0.0127387	0.0117843	0.0108282	0.00986897	0.0089083	0.00794831	0.00698753	0.00602496	0.00506226	0.00410012	0.00313762	0.00217486	0.00121184	0.00024808	-0.000716883	-0.00168203	-0.00264648	-0.00361166	-0.00457824	-0.00554498	-0.00650967	-0.00747474	-0.00844131	-0.00940744
215	50	63030	Material 3	sine	-0.0711419	-0.0700436	-0.0689426	-0.0678397	-0.0667329	-0.0656213	-0.0645068	-0.0633886	-0.0622673	-0.0611447	-0.0600203	-0.0588945	-0.057768	-0.0566386	-0.0555069	-0.0543734	-0.0532355	-0.0520922	-0.0509477	-0.049802	-0.0486541	-0.0475051	-0.0463536	-0.0451968	-0.0440372	-0.0428796	-0.0417181	-0.0405535	-0.0393869	-0.0382171	-0.0370455	-0.0358705	-0.0346944	-0.0335176	-0.0323393	-0.031159	-0.0299771	-0.028794	-0.027609	-0.0264229	-0.0252385	-0.0240531	-0.0228622	-0.0216681	-0.0204757
216	70	63030	Material 3	sine	0.0855342	0.0869485	0.0883613	0.0897742	0.0911829	0.0925868	0.0939865	0.0953823	0.0967771	0.0981695	0.0995586	0.100947	0.102332	0.10371	0.105082	0.10645	0.107814	0.109172	0.110529	0.111884	0.113235	0.114581	0.115924	0.117265	0.1186	0.119929	0.121253	0.122572	0.123885	0.125195	0.1265	0.127801	0.129098	0.130393	0.131681	0.132961	0.134238	0.135509	0.136777	0.138041	0.139299	0.140549	0.141793	0.143031	0.144264
217	70	158500	Material 3	sine	0.00151958	0.00161456	0.00170948	0.00180441	0.00189915	0.0019937	0.00208823	0.00218277	0.00227723	0.00237158	0.00246586	0.00256001	0.00265395	0.00274782	0.00284165	0.00293528	0.00302883	0.00312248	0.00321601	0.00330937	0.00340261	0.00349562	0.00358841	0.00368103	0.00377367	0.0038663	0.0039587	0.00405091	0.00414291	0.0042347	0.00432633	0.00441777	0.00450911	0.00460037	0.00469155	0.00478258	0.00487333	0.00496382	0.00505413	0.00514433	0.00523443	0.00532438	0.00541419	0.00550381	0.00559323
218	70	251170	Material 3	sine	-0.0103634	-0.0104015	-0.0104393	-0.0104766	-0.0105136	-0.0105503	-0.0105866	-0.0106225	-0.010658	-0.0106931	-0.0107279	-0.0107622	-0.0107962	-0.0108298	-0.010863	-0.0108957	-0.0109279	-0.0109596	-0.010991	-0.0110219	-0.0110524	-0.0110826	-0.0111124	-0.0111418	-0.0111706	-0.011199	-0.0112269	-0.0112544	-0.0112816	-0.0113083	-0.0113345	-0.0113603	-0.0113856	-0.0114105	-0.011435	-0.0114592	-0.0114829	-0.0115062	-0.0115291	-0.0115514	-0.0115733	-0.0115948	-0.0116159	-0.0116364	-0.0116566
219	90	50020	Material 3	sine	0.0771799	0.0780373	0.0788916	0.0797437	0.0805925	0.0814375	0.0822796	0.0831197	0.0839564	0.0847897	0.0856197	0.0864469	0.0872706	0.0880907	0.0889058	0.0897166	0.0905261	0.0913323	0.0921372	0.0929406	0.09374	0.0945347	0.0953257	0.096113	0.0968956	0.0976737	0.098447	0.099217	0.0999842	0.100747	0.101507	0.102262	0.103012	0.103759	0.104504	0.105245	0.105982	0.106713	0.10744	0.10816	0.10888	0.109595	0.110306	0.111014	0.111719
220	90	99950	Material 3	sine	-0.010008	-0.0101104	-0.0102123	-0.0103138	-0.0104149	-0.0105158	-0.0106163	-0.0107161	-0.0108155	-0.0109148	-0.0110138	-0.0111123	-0.0112102	-0.0113077	-0.0114049	-0.0115016	-0.011598	-0.011694	-0.0117896	-0.0118848	-0.0119799	-0.0120746	-0.0121689	-0.0122626	-0.0123558	-0.0124487	-0.0125412	-0.0126333	-0.012725	-0.012816	-0.0129062	-0.012996	-0.0130853	-0.0131741	-0.0132626	-0.0133507	-0.0134384	-0.0135256	-0.0136122	-0.0136981	-0.0137835	-0.0138684	-0.0139529	-0.0140368	-0.01412
221	90	125860	Material 3	sine	0.138329	0.138744	0.139155	0.139559	0.139957	0.140352	0.140743	0.141128	0.141507	0.141881	0.14225	0.142613	0.142971	0.143323	0.143671	0.144013	0.14435	0.14468	0.145006	0.145327	0.145642	0.145951	0.146255	0.146553	0.146846	0.147133	0.147414	0.147689	0.147959	0.148222	0.148481	0.148734	0.14898	0.14922	0.149455	0.149685	0.149909	0.150126	0.150338	0.150545	0.150746	0.150941	0.151129	0.151311	0.151489
222	90	158500	Material 3	sine	0.0478059	0.0478731	0.0479384	0.0480019	0.0480637	0.0481237	0.0481821	0.0482391	0.0482943	0.0483471	0.0483977	0.0484462	0.048493	0.0485383	0.0485815	0.0486228	0.0486624	0.0487001	0.0487361	0.0487705	0.048803	0.0488336	0.0488624	0.0488894	0.0489141	0.0489368	0.0489576	0.0489767	0.0489939	0.0490093	0.0490229	0.0490347	0.0490447	0.0490529	0.0490593	0.0490644	0.0490687	0.0490718	0.0490733	0.0490729	0.0490708	0.049067	0.0490617	0.0490546	0.0490454
223	90	199500	Material 3	sine	0.091443	0.0916472	0.0918472	0.0920438	0.0922375	0.0924283	0.0926154	0.0927987	0.0929783	0.0931543	0.0933268	0.0934955	0.0936608	0.0938228	0.093981	0.0941354	0.0942864	0.094434	0.0945781	0.0947185	0.0948551	0.0949879	0.095117	0.0952427	0.0953651	0.0954842	0.0955996	0.0957111	0.0958191	0.0959239	0.096025	0.0961223	0.0962157	0.0963054	0.0963914	0.0964735	0.0965514	0.0966255	0.0966961	0.0967629	0.0968258	0.0968849	0.0969406	0.0969929	0.0970417
224	70	398100	Material 3	sine	0.01141	0.01138	0.01135	0.01132	0.01129	0.01125	0.01122	0.01119	0.01115	0.01112	0.01109	0.01105	0.01102	0.01098	0.01095	0.01091	0.01087	0.01084	0.0108	0.01076	0.01073	0.01069	0.01065	0.01061	0.01057	0.01053	0.01049	0.01045	0.01041	0.01037	0.01032	0.01028	0.01024	0.01019	0.01015	0.01011	0.01006	0.01002	0.00997	0.00992	0.00988	0.00983	0.00978	0.00974	0.00969
225	50	50020	Material 3	sine	0.018	0.01778	0.01756	0.01734	0.01712	0.0169	0.01668	0.01645	0.01623	0.01601	0.01578	0.01555	0.01533	0.0151	0.01487	0.01465	0.01442	0.01419	0.01396	0.01373	0.0135	0.01327	0.01304	0.01281	0.01258	0.01234	0.01211	0.01188	0.01164	0.01141	0.01117	0.01094	0.0107	0.01046	0.01023	0.00999	0.00975	0.00951	0.00927	0.00904	0.0088	0.00856	0.00832	0.00807	0.00783
226	90	50030	Material 3	sine	0.04902	0.049	0.04898	0.04896	0.04893	0.04891	0.04888	0.04885	0.04881	0.04878	0.04874	0.0487	0.04866	0.04862	0.04858	0.04853	0.04848	0.04844	0.04838	0.04833	0.04827	0.04821	0.04816	0.04809	0.04803	0.04796	0.0479	0.04783	0.04776	0.04769	0.04761	0.04753	0.04746	0.04738	0.0473	0.04721	0.04713	0.04704	0.04695	0.04686	0.04677	0.04668	0.04658	0.04649	0.04639
227	90	158500	Material 3	sine	0.05807	0.05759	0.05711	0.05663	0.05614	0.05565	0.05516	0.05467	0.05418	0.05368	0.05318	0.05268	0.05218	0.05168	0.05117	0.05066	0.05015	0.04964	0.04913	0.04861	0.04809	0.04757	0.04705	0.04653	0.046	0.04548	0.04495	0.04442	0.04389	0.04335	0.04282	0.04228	0.04174	0.0412	0.04066	0.04012	0.03957	0.03903	0.03848	0.03793	0.03738	0.03683	0.03628	0.03572	0.03517
228	90	63020	Material 3	sine	0.03177	0.03143	0.0311	0.03076	0.03043	0.03009	0.02975	0.02941	0.02906	0.02872	0.02838	0.02803	0.02769	0.02734	0.02699	0.02664	0.02629	0.02594	0.02558	0.02523	0.02488	0.02452	0.02417	0.02381	0.02345	0.02309	0.02273	0.02237	0.02201	0.02165	0.02129	0.02093	0.02056	0.0202	0.01983	0.01947	0.0191	0.01873	0.01836	0.01799	0.01762	0.01725	0.01688	0.01651	0.01614
229	25	63020	Material 3	sine	0.06119	0.06087	0.06056	0.06024	0.05992	0.05959	0.05927	0.05894	0.05861	0.05828	0.05794	0.05761	0.05726	0.05692	0.05658	0.05624	0.05589	0.05554	0.05519	0.05484	0.05448	0.05413	0.05377	0.05341	0.05305	0.05269	0.05232	0.05196	0.05159	0.05122	0.05085	0.05047	0.0501	0.04972	0.04934	0.04896	0.04858	0.04819	0.04781	0.04742	0.04703	0.04664	0.04625	0.04585	0.04546
230	25	50020	Material 3	sine	-0.07074	-0.0703	-0.06986	-0.06942	-0.06898	-0.06853	-0.06808	-0.06763	-0.06718	-0.06673	-0.06627	-0.06581	-0.06535	-0.06489	-0.06443	-0.06396	-0.06349	-0.06302	-0.06254	-0.06207	-0.06159	-0.06111	-0.06062	-0.06014	-0.05965	-0.05916	-0.05867	-0.05818	-0.05768	-0.05718	-0.05668	-0.05619	-0.05568	-0.05518	-0.05467	-0.05416	-0.05365	-0.05313	-0.05262	-0.0521	-0.05158	-0.05106	-0.05053	-0.05001	-0.04948
231	70	125860	Material 3	sine	-0.05866	-0.05854	-0.05841	-0.05828	-0.05815	-0.05802	-0.05788	-0.05774	-0.0576	-0.05746	-0.05732	-0.05717	-0.05702	-0.05687	-0.05672	-0.05656	-0.0564	-0.05624	-0.05608	-0.05592	-0.05575	-0.05558	-0.05541	-0.05524	-0.05506	-0.05488	-0.05471	-0.05453	-0.05434	-0.05416	-0.05397	-0.05378	-0.05359	-0.0534	-0.0532	-0.053	-0.0528	-0.0526	-0.0524	-0.05219	-0.05199	-0.05178	-0.05157	-0.05136	-0.05114
232	50	99950	Material 3	sine	-0.09302	-0.09226	-0.09151	-0.09074	-0.08998	-0.08921	-0.08845	-0.08767	-0.08689	-0.08611	-0.08532	-0.08453	-0.08374	-0.08294	-0.08215	-0.08134	-0.08054	-0.07973	-0.07892	-0.0781	-0.07729	-0.07647	-0.07565	-0.07482	-0.07399	-0.07316	-0.07233	-0.07149	-0.07065	-0.06981	-0.06896	-0.06811	-0.06726	-0.06641	-0.06556	-0.0647	-0.06384	-0.06298	-0.06211	-0.06124	-0.06037	-0.0595	-0.05862	-0.05775	-0.05687
233	25	398100	Material 3	sine	0.00188	0.00173	0.00158	0.00143	0.00127	0.00112	0.00097	0.00081	0.00066	0.00051	0.00035	0.0002	5e-05	-0.00011	-0.00026	-0.00041	-0.00057	-0.00072	-0.00087	-0.00103	-0.00118	-0.00133	-0.00149	-0.00164	-0.00179	-0.00195	-0.0021	-0.00225	-0.0024	-0.00256	-0.00271	-0.00286	-0.00301	-0.00317	-0.00332	-0.00347	-0.00362	-0.00377	-0.00393	-0.00408	-0.00423	-0.00438	-0.00453	-0.00468	-0.00483
234	25	158500	Material 3	sine	0.0657	0.06525	0.0648	0.06435	0.06389	0.06343	0.06297	0.06251	0.06204	0.06157	0.0611	0.06062	0.06014	0.05966	0.05918	0.0587	0.05822	0.05773	0.05723	0.05674	0.05625	0.05575	0.05525	0.05475	0.05425	0.05375	0.05324	0.05273	0.05222	0.05171	0.05119	0.05068	0.05016	0.04964	0.04912	0.04859	0.04806	0.04754	0.04701	0.04648	0.04594	0.04541	0.04487	0.04433	0.04379
235	25	99950	Material 3	sine	0.00685107	0.00693735	0.00702333	0.00710885	0.00719404	0.00727897	0.00736367	0.00744813	0.00753233	0.0076164	0.00770028	0.00778396	0.00786727	0.00795024	0.0080329	0.00811513	0.00819707	0.00827885	0.00836017	0.00844094	0.00852151	0.00860191	0.00868186	0.0087613	0.00884056	0.00891952	0.0089982	0.00907672	0.00915494	0.00923281	0.0093104	0.00938771	0.00946454	0.0095407	0.0096163	0.00969163	0.00976668	0.00984152	0.0099159	0.00998973	0.0100633	0.0101367	0.0102098	0.0102824	0.0103547
236	25	79430	Material 3	triangular	-0.0717418	-0.0701885	-0.0686402	-0.0670985	-0.0655585	-0.0640191	-0.0624806	-0.0609423	-0.059405	-0.0578714	-0.0563396	-0.054808	-0.0532781	-0.0517476	-0.0502145	-0.0486806	-0.0471494	-0.0456188	-0.0440868	-0.0425563	-0.0410288	-0.0395012	-0.0379714	-0.0364411	-0.0349124	-0.0333835	-0.0318538	-0.0303252	-0.0287955	-0.0272657	-0.0257373	-0.0242089	-0.0226819	-0.021155	-0.019628	-0.0181006	-0.0165715	-0.015043	-0.0135183	-0.0119956	-0.0104726	-0.00894766	-0.00742036	-0.00589289	-0.0043671
237	25	125910	Material 3	triangular	-0.0572215	-0.0559827	-0.054751	-0.0535313	-0.0523175	-0.0511037	-0.0498891	-0.0486755	-0.0474634	-0.0462525	-0.0450431	-0.0438348	-0.0426258	-0.0414155	-0.0402046	-0.0389953	-0.0377868	-0.0365783	-0.0353701	-0.0341615	-0.0329524	-0.0317423	-0.0305322	-0.0293244	-0.0281175	-0.0269098	-0.0257015	-0.0244919	-0.0232819	-0.0220723	-0.0208643	-0.0196555	-0.0184448	-0.0172362	-0.016029	-0.0148224	-0.0136157	-0.0124082	-0.0112025	-0.0099985	-0.008793	-0.00758696	-0.00638164	-0.00517797	-0.00397633
238	25	158750	Material 3	triangular	-0.0175654	-0.0171695	-0.0167781	-0.0163914	-0.0160057	-0.0156199	-0.0152349	-0.0148504	-0.0144655	-0.0140803	-0.0136949	-0.0133101	-0.0129259	-0.0125425	-0.0121593	-0.0117759	-0.0113923	-0.0110089	-0.0106261	-0.0102436	-0.00986152	-0.00947977	-0.0090981	-0.00871616	-0.00833413	-0.00795219	-0.00757031	-0.00718861	-0.00680704	-0.00642551	-0.00604416	-0.00566313	-0.00528232	-0.00490157	-0.00452072	-0.00413967	-0.00375868	-0.00337754	-0.00299608	-0.00261511	-0.00223476	-0.00185444	-0.0014741	-0.00109387	-0.000713579
239	25	251220	Material 3	triangular	-0.0104287	-0.0101776	-0.00992763	-0.00967984	-0.00943446	-0.00919054	-0.00894694	-0.00870319	-0.00845951	-0.00821617	-0.00797317	-0.00773025	-0.00748719	-0.00724394	-0.00700066	-0.00675748	-0.0065144	-0.00627138	-0.00602856	-0.00578619	-0.00554422	-0.00530227	-0.00506004	-0.00481761	-0.00457523	-0.00433299	-0.00409084	-0.00384872	-0.00360664	-0.00336463	-0.00312282	-0.00288129	-0.00263993	-0.00239855	-0.00215707	-0.00191555	-0.00167409	-0.0014327	-0.00119136	-0.000950043	-0.000708728	-0.000467431	-0.000226269	1.47e-05	0.000255588
240	25	316460	Material 3	triangular	-0.0255442	-0.0249178	-0.0242925	-0.0236701	-0.023052	-0.0224387	-0.0218288	-0.0212201	-0.020611	-0.0200015	-0.019392	-0.0187832	-0.0181751	-0.0175676	-0.01696	-0.0163521	-0.0157435	-0.0151345	-0.0145253	-0.0139163	-0.0133074	-0.0126988	-0.0120908	-0.0114837	-0.0108773	-0.0102717	-0.00966634	-0.00906093	-0.008455	-0.00784847	-0.00724162	-0.00663479	-0.00602808	-0.00542141	-0.00481475	-0.00420821	-0.00360192	-0.00299588	-0.00238997	-0.00178415	-0.00117849	-0.000573117	3.2e-05	0.000636873	0.00124176
241	25	316470	Material 3	triangular	-0.0314891	-0.0307003	-0.0299149	-0.0291346	-0.0283598	-0.0275899	-0.0268225	-0.0260553	-0.0252875	-0.0245199	-0.0237531	-0.0229874	-0.0222223	-0.0214573	-0.0206918	-0.0199255	-0.0191585	-0.018391	-0.0176234	-0.0168556	-0.0160878	-0.0153203	-0.0145534	-0.0137871	-0.0130217	-0.0122573	-0.0114933	-0.0107292	-0.00996424	-0.00919877	-0.00843339	-0.00766841	-0.00690363	-0.00613871	-0.00537358	-0.00460838	-0.00384329	-0.00307836	-0.00231359	-0.00154907	-0.000784971	-2.15e-05	0.00074152	0.00150425	0.002267
242	25	396790	Material 3	triangular	-0.039063	-0.0380622	-0.0370626	-0.0360659	-0.035074	-0.0340876	-0.0331068	-0.0321305	-0.0311572	-0.0301851	-0.0292129	-0.0282401	-0.027267	-0.0262941	-0.0253215	-0.0243492	-0.0233771	-0.0224051	-0.0214328	-0.0204602	-0.019487	-0.0185134	-0.0175396	-0.0165662	-0.0155934	-0.0146212	-0.0136496	-0.0126784	-0.0117076	-0.0107372	-0.0097674	-0.00879823	-0.00782949	-0.00686085	-0.00589203	-0.00492287	-0.00395339	-0.00298375	-0.00201421	-0.00104493	-7.6e-05	0.000892791	0.00186147	0.0028302	0.00379904
243	25	158740	Material 3	triangular	-0.0182171	-0.0180173	-0.017821	-0.0176268	-0.0174326	-0.0172385	-0.0170449	-0.0168516	-0.016658	-0.0164643	-0.0162705	-0.016077	-0.0158841	-0.0156914	-0.0154987	-0.0153059	-0.015113	-0.0149205	-0.0147282	-0.0145361	-0.0143441	-0.0141523	-0.0139607	-0.0137692	-0.0135781	-0.0133869	-0.0131953	-0.0130032	-0.0128109	-0.0126186	-0.0124265	-0.0122347	-0.0120432	-0.0118518	-0.0116603	-0.0114688	-0.0112773	-0.0110854	-0.0108937	-0.0107025	-0.0105113	-0.01032	-0.0101288	-0.00993762	-0.00974671
244	25	396810	Material 3	triangular	-0.013668	-0.0135064	-0.0133452	-0.0131847	-0.0130253	-0.0128673	-0.0127106	-0.0125548	-0.0123993	-0.0122436	-0.0120877	-0.0119318	-0.0117759	-0.0116202	-0.0114646	-0.0113092	-0.0111539	-0.0109985	-0.010843	-0.0106874	-0.0105317	-0.010376	-0.0102202	-0.0100644	-0.00990869	-0.00975302	-0.00959745	-0.00944201	-0.0092867	-0.00913153	-0.00897653	-0.00882167	-0.00866693	-0.00851223	-0.00835747	-0.00820261	-0.00804765	-0.00789266	-0.00773769	-0.00758275	-0.00742787	-0.00727302	-0.00711821	-0.00696343	-0.00680869
245	25	251230	Material 3	triangular	-0.117283	-0.116441	-0.115605	-0.114779	-0.11396	-0.113144	-0.112328	-0.111511	-0.110695	-0.10988	-0.109064	-0.108248	-0.107432	-0.106615	-0.105797	-0.10498	-0.104164	-0.103349	-0.102535	-0.101721	-0.100908	-0.100096	-0.0992838	-0.0984723	-0.0976609	-0.0968491	-0.0960371	-0.0952249	-0.0944125	-0.0936	-0.0927876	-0.0919757	-0.0911644	-0.0903534	-0.0895422	-0.0887309	-0.0879195	-0.0871082	-0.086297	-0.0854856	-0.0846744	-0.0838633	-0.0830523	-0.0822412	-0.0814296
246	25	316450	Material 3	triangular	-0.0182727	-0.0181362	-0.0180003	-0.0178655	-0.0177322	-0.0176004	-0.0174694	-0.0173385	-0.0172073	-0.0170759	-0.0169445	-0.0168132	-0.0166822	-0.0165514	-0.0164206	-0.0162896	-0.0161585	-0.0160273	-0.0158962	-0.0157651	-0.0156339	-0.0155028	-0.0153718	-0.015241	-0.0151105	-0.0149801	-0.0148498	-0.0147194	-0.0145891	-0.0144588	-0.0143285	-0.0141982	-0.014068	-0.0139377	-0.0138075	-0.0136773	-0.0135471	-0.0134171	-0.0132872	-0.0131575	-0.0130278	-0.012898	-0.0127681	-0.0126382	-0.0125083
247	25	316450	Material 3	triangular	-0.0725912	-0.0720566	-0.0715243	-0.0709962	-0.0704729	-0.0699541	-0.0694375	-0.0689211	-0.0684039	-0.0678863	-0.0673691	-0.0668526	-0.0663366	-0.0658207	-0.0653046	-0.0647881	-0.0642713	-0.0637543	-0.0632374	-0.0627205	-0.0622037	-0.0616871	-0.0611709	-0.060655	-0.0601397	-0.0596247	-0.0591099	-0.0585951	-0.0580799	-0.0575646	-0.0570493	-0.0565344	-0.0560198	-0.0555053	-0.0549908	-0.0544763	-0.0539619	-0.0534474	-0.0529328	-0.0524183	-0.051904	-0.05139	-0.0508762	-0.0503626	-0.049849
248	25	251230	Material 3	triangular	-0.0948994	-0.0943907	-0.0938867	-0.0933892	-0.0928966	-0.0924056	-0.0919141	-0.0914225	-0.0909316	-0.0904417	-0.0899522	-0.0894623	-0.0889718	-0.0884807	-0.0879895	-0.0874988	-0.0870088	-0.0865195	-0.0860309	-0.0855428	-0.085055	-0.0845671	-0.0840787	-0.0835902	-0.0831016	-0.082613	-0.0821245	-0.0816363	-0.0811487	-0.0806615	-0.0801744	-0.0796878	-0.0792016	-0.0787153	-0.0782287	-0.0777416	-0.0772545	-0.0767676	-0.0762811	-0.0757947	-0.0753083	-0.0748219	-0.0743356	-0.0738496	-0.0733636
249	50	79430	Material 3	triangular	-0.0450128	-0.0440407	-0.043072	-0.0421055	-0.0411399	-0.040175	-0.0392107	-0.0382476	-0.0372848	-0.0363222	-0.0353621	-0.0344027	-0.0334422	-0.0324833	-0.0315237	-0.030563	-0.0296033	-0.0286447	-0.0276851	-0.026723	-0.0257614	-0.0248016	-0.0238428	-0.0228844	-0.0219277	-0.0209708	-0.0200141	-0.0190562	-0.0180975	-0.0171384	-0.0161795	-0.0152219	-0.014264	-0.0133082	-0.0123539	-0.0113981	-0.0104407	-0.009484	-0.00852662	-0.00756987	-0.00661199	-0.00565231	-0.00469435	-0.00373881	-0.002783
250	50	125890	Material 3	triangular	-0.0141585	-0.0138446	-0.0135329	-0.0132232	-0.0129146	-0.0126064	-0.0122987	-0.0119911	-0.0116833	-0.0113761	-0.0110696	-0.0107631	-0.0104563	-0.0101497	-0.00984322	-0.00953656	-0.00923029	-0.00892477	-0.00861969	-0.0083146	-0.00800953	-0.00770409	-0.0073982	-0.00709238	-0.00678679	-0.00648177	-0.00617712	-0.00587223	-0.00556738	-0.00526292	-0.00495868	-0.00465406	-0.00434898	-0.00404412	-0.00373916	-0.00343391	-0.00312868	-0.00282348	-0.00251851	-0.00221377	-0.00190909	-0.00160411	-0.001299	-0.00099424	-0.00068985
251	50	316460	Material 3	triangular	-0.0170099	-0.0166122	-0.0162154	-0.01582	-0.0154256	-0.0150323	-0.01464	-0.0142492	-0.0138601	-0.013473	-0.0130876	-0.0127029	-0.0123179	-0.0119321	-0.0115459	-0.0111598	-0.0107738	-0.0103877	-0.0100015	-0.00961473	-0.00922759	-0.00884042	-0.00845373	-0.00806771	-0.00768215	-0.00729665	-0.00691108	-0.00652558	-0.00614037	-0.00575561	-0.00537134	-0.00498724	-0.0046027	-0.00421731	-0.00383131	-0.00344538	-0.00305997	-0.00267508	-0.00229047	-0.0019059	-0.00152128	-0.00113664	-0.000752188	-0.000368111	1.56e-05
252	50	125890	Material 3	triangular	-0.231936	-0.229459	-0.226993	-0.224544	-0.222106	-0.219671	-0.217232	-0.214793	-0.212357	-0.209924	-0.207493	-0.20506	-0.202629	-0.200199	-0.197769	-0.19534	-0.192909	-0.190478	-0.18805	-0.18562	-0.183195	-0.180774	-0.178347	-0.175916	-0.173486	-0.171059	-0.168633	-0.166208	-0.163782	-0.161359	-0.158941	-0.156526	-0.154114	-0.151698	-0.149276	-0.146851	-0.14443	-0.142009	-0.139586	-0.137165	-0.134741	-0.132315	-0.12989	-0.127465	-0.12504
253	50	396810	Material 3	triangular	-0.0141844	-0.0140222	-0.0138605	-0.0136993	-0.0135385	-0.0133782	-0.0132184	-0.0130591	-0.0129003	-0.0127422	-0.0125848	-0.0124281	-0.0122721	-0.0121164	-0.0119608	-0.011805	-0.0116492	-0.0114932	-0.0113373	-0.0111814	-0.0110255	-0.0108696	-0.0107135	-0.0105573	-0.010401	-0.0102446	-0.0100884	-0.00993228	-0.00977635	-0.00962056	-0.00946482	-0.00930908	-0.00915333	-0.00899767	-0.00884218	-0.00868693	-0.00853191	-0.00837703	-0.00822219	-0.00806721	-0.00791196	-0.0077564	-0.00760065	-0.00744489	-0.0072893
254	50	63180	Material 3	triangular	-0.0756889	-0.0751626	-0.0746389	-0.0741162	-0.0735947	-0.0730747	-0.0725558	-0.0720366	-0.071518	-0.0709996	-0.070481	-0.0699645	-0.0694493	-0.0689328	-0.0684158	-0.0678998	-0.067384	-0.0668683	-0.0663517	-0.0658357	-0.0653209	-0.0648059	-0.0642906	-0.0637743	-0.0632585	-0.0627438	-0.0622283	-0.0617129	-0.0611993	-0.0606848	-0.0601696	-0.0596555	-0.0591418	-0.0586278	-0.0581138	-0.0576002	-0.0570862	-0.0565732	-0.056061	-0.0555486	-0.0550379	-0.0545277	-0.0540162	-0.0535041	-0.0529923
255	50	158730	Material 3	triangular	-0.190884	-0.189551	-0.188224	-0.186906	-0.1856	-0.184306	-0.183019	-0.181731	-0.180442	-0.179152	-0.177858	-0.176563	-0.175272	-0.173982	-0.172691	-0.171402	-0.170113	-0.16882	-0.167527	-0.166237	-0.164951	-0.163666	-0.162382	-0.161097	-0.159811	-0.158526	-0.157241	-0.155955	-0.154669	-0.153386	-0.152102	-0.150816	-0.149531	-0.148247	-0.146961	-0.145676	-0.144392	-0.143109	-0.141826	-0.140541	-0.139257	-0.137975	-0.136693	-0.13541	-0.134127
256	50	199170	Material 3	triangular	-0.075512	-0.0749731	-0.074437	-0.0739038	-0.0733735	-0.072847	-0.0723248	-0.0718053	-0.0712859	-0.0707659	-0.0702465	-0.069727	-0.0692063	-0.0686847	-0.0681637	-0.0676439	-0.0671246	-0.0666054	-0.0660868	-0.0655685	-0.06505	-0.0645309	-0.0640117	-0.0634931	-0.0629749	-0.0624567	-0.0619389	-0.0614224	-0.0609066	-0.0603907	-0.0598742	-0.0593578	-0.0588414	-0.0583243	-0.0578067	-0.0572895	-0.056773	-0.0562568	-0.0557401	-0.0552231	-0.0547063	-0.0541898	-0.0536735	-0.0531572	-0.0526406
257	50	316450	Material 3	triangular	-0.0299881	-0.029824	-0.0296607	-0.0294983	-0.0293365	-0.0291754	-0.029015	-0.0288555	-0.0286972	-0.0285403	-0.0283845	-0.0282292	-0.0280736	-0.0279176	-0.0277613	-0.0276049	-0.0274487	-0.0272925	-0.0271362	-0.0269797	-0.0268228	-0.026666	-0.0265096	-0.0263538	-0.0261982	-0.0260425	-0.0258867	-0.0257309	-0.0255752	-0.0254199	-0.0252649	-0.0251101	-0.0249551	-0.0247997	-0.0246439	-0.0244881	-0.0243323	-0.0241769	-0.0240217	-0.0238667	-0.0237118	-0.0235568	-0.0234019	-0.0232475	-0.0230932
258	50	499970	Material 3	triangular	-0.0187469	-0.0186433	-0.01854	-0.0184369	-0.0183343	-0.018232	-0.01813	-0.0180282	-0.0179266	-0.0178253	-0.0177244	-0.0176238	-0.0175236	-0.017424	-0.0173249	-0.0172264	-0.0171283	-0.0170304	-0.0169325	-0.0168346	-0.0167364	-0.0166381	-0.0165397	-0.0164413	-0.016343	-0.0162447	-0.0161465	-0.0160484	-0.0159501	-0.0158518	-0.0157533	-0.0156546	-0.0155558	-0.015457	-0.0153582	-0.0152597	-0.0151614	-0.0150634	-0.0149654	-0.0148675	-0.0147695	-0.0146714	-0.0145733	-0.0144752	-0.0143772
259	70	199170	Material 3	triangular	-0.182958	-0.180962	-0.178979	-0.177008	-0.175047	-0.173096	-0.171153	-0.169209	-0.167263	-0.165317	-0.163372	-0.161425	-0.159476	-0.157528	-0.155582	-0.153636	-0.151692	-0.149751	-0.147812	-0.145872	-0.143929	-0.141986	-0.140043	-0.138099	-0.136157	-0.134216	-0.132276	-0.130337	-0.128399	-0.12646	-0.124517	-0.122576	-0.120639	-0.118702	-0.116765	-0.114831	-0.112898	-0.110966	-0.109033	-0.107098	-0.105162	-0.103227	-0.101293	-0.0993579	-0.097422
260	70	251230	Material 3	triangular	-0.0367373	-0.0363388	-0.0359417	-0.035546	-0.035152	-0.0347603	-0.0343713	-0.0339849	-0.0336002	-0.0332159	-0.032831	-0.0324455	-0.0320599	-0.0316742	-0.0312883	-0.0309021	-0.0305156	-0.0301292	-0.0297431	-0.0293573	-0.0289716	-0.0285859	-0.0282005	-0.0278158	-0.0274315	-0.027047	-0.0266619	-0.0262763	-0.0258909	-0.0255061	-0.0251219	-0.0247378	-0.0243534	-0.0239691	-0.0235852	-0.0232017	-0.0228181	-0.0224342	-0.0220503	-0.0216667	-0.0212836	-0.0209007	-0.0205174	-0.0201338	-0.0197505
261	70	158730	Material 3	triangular	-0.0760041	-0.0754716	-0.0749423	-0.074417	-0.0738972	-0.0733827	-0.07287	-0.0723562	-0.0718416	-0.0713269	-0.0708105	-0.0702935	-0.0697785	-0.0692652	-0.0687522	-0.06824	-0.0677281	-0.0672145	-0.0667	-0.0661863	-0.0656724	-0.0651583	-0.0646456	-0.0641338	-0.0636216	-0.0631094	-0.0625978	-0.0620853	-0.061572	-0.0610592	-0.0605471	-0.0600353	-0.0595238	-0.0590125	-0.0585012	-0.0579903	-0.0574797	-0.056969	-0.056458	-0.0559469	-0.055436	-0.0549248	-0.0544136	-0.0539028	-0.0533918
262	70	251230	Material 3	triangular	-0.0946613	-0.0939925	-0.0933256	-0.0926609	-0.0919987	-0.0913399	-0.0906857	-0.0900364	-0.0893902	-0.0887447	-0.0880983	-0.087451	-0.0868037	-0.0861563	-0.0855081	-0.0848586	-0.0842081	-0.0835578	-0.0829087	-0.0822608	-0.0816134	-0.0809657	-0.0803181	-0.0796715	-0.0790258	-0.0783799	-0.077733	-0.0770849	-0.0764363	-0.0757882	-0.0751412	-0.0744947	-0.0738481	-0.0732015	-0.0725557	-0.0719108	-0.0712664	-0.0706218	-0.0699767	-0.0693314	-0.0686861	-0.0680409	-0.0673954	-0.0667498	-0.0661046
263	70	316450	Material 3	triangular	-0.0370378	-0.0367691	-0.0365013	-0.0362345	-0.0359689	-0.0357043	-0.0354409	-0.0351789	-0.0349183	-0.0346593	-0.0344014	-0.0341438	-0.0338858	-0.0336273	-0.0333685	-0.0331096	-0.0328507	-0.0325918	-0.0323327	-0.0320731	-0.031813	-0.0315529	-0.0312933	-0.0310343	-0.0307755	-0.0305166	-0.0302575	-0.0299984	-0.0297396	-0.0294811	-0.0292232	-0.0289654	-0.0287074	-0.0284489	-0.0281899	-0.0279309	-0.027672	-0.0274135	-0.0271552	-0.0268971	-0.0266388	-0.0263805	-0.0261224	-0.0258648	-0.0256075
264	70	316450	Material 3	triangular	-0.0582192	-0.0577965	-0.0573749	-0.0569547	-0.0565363	-0.0561197	-0.0557048	-0.0552919	-0.0548812	-0.0544729	-0.0540662	-0.0536603	-0.053254	-0.0528471	-0.0524398	-0.0520323	-0.0516248	-0.0512173	-0.0508093	-0.0504005	-0.0499908	-0.0495814	-0.049173	-0.0487656	-0.0483583	-0.0479506	-0.0475428	-0.0471354	-0.0467291	-0.0463236	-0.0459186	-0.0455133	-0.0451073	-0.0447002	-0.0442927	-0.043885	-0.0434775	-0.0430703	-0.0426635	-0.0422569	-0.0418504	-0.0414442	-0.0410383	-0.0406327	-0.0402275
265	90	158750	Material 3	triangular	-0.014383	-0.0140668	-0.0137516	-0.0134395	-0.0131304	-0.0128224	-0.0125155	-0.0122103	-0.0119047	-0.0115978	-0.0112911	-0.0109853	-0.0106797	-0.0103739	-0.0100686	-0.009764	-0.00945917	-0.00915361	-0.00884783	-0.0085424	-0.00823763	-0.00793311	-0.00762863	-0.00732434	-0.00702014	-0.00671593	-0.00641151	-0.00610709	-0.00580327	-0.00549973	-0.00519588	-0.00489192	-0.00458822	-0.00428486	-0.00398176	-0.00367855	-0.00337511	-0.00307189	-0.00276919	-0.00246677	-0.00216421	-0.00186151	-0.00155872	-0.00125565	-0.000952331
266	90	158750	Material 3	triangular	-0.142335	-0.139203	-0.136084	-0.132989	-0.129915	-0.126852	-0.123798	-0.120749	-0.117694	-0.114633	-0.111576	-0.108524	-0.105473	-0.102423	-0.0993758	-0.0963331	-0.0932913	-0.0902447	-0.0871954	-0.0841513	-0.0811121	-0.0780711	-0.0750295	-0.071992	-0.0689567	-0.0659198	-0.0628817	-0.0598419	-0.0567997	-0.0537586	-0.0507192	-0.0476788	-0.0446404	-0.0416057	-0.0385675	-0.0355248	-0.0324861	-0.0294543	-0.0264249	-0.0233945	-0.020364	-0.0173351	-0.0143048	-0.0112728	-0.00824048
267	90	199170	Material 3	triangular	-0.0145956	-0.0144359	-0.0142767	-0.0141186	-0.0139623	-0.0138073	-0.0136527	-0.0134985	-0.0133448	-0.0131914	-0.0130376	-0.012883	-0.0127283	-0.0125741	-0.0124203	-0.0122663	-0.0121119	-0.0119577	-0.0118039	-0.0116505	-0.0114971	-0.0113436	-0.0111899	-0.0110362	-0.0108828	-0.0107297	-0.0105765	-0.0104233	-0.0102701	-0.0101173	-0.0099647	-0.00981183	-0.00965886	-0.00950608	-0.00935313	-0.00920005	-0.00904706	-0.00889411	-0.00874106	-0.00858804	-0.00843513	-0.00828233	-0.00812963	-0.00797692	-0.00782406
268	90	251230	Material 3	triangular	-0.0115275	-0.0114013	-0.0112753	-0.0111496	-0.0110249	-0.0109015	-0.0107792	-0.0106573	-0.0105354	-0.0104136	-0.0102922	-0.0101712	-0.0100503	-0.00992883	-0.00980692	-0.00968486	-0.00956296	-0.00944127	-0.00931959	-0.00919777	-0.00907592	-0.00895427	-0.00883297	-0.00871191	-0.00859092	-0.00846983	-0.00834853	-0.00822697	-0.00810532	-0.00798377	-0.00786238	-0.00774113	-0.00761998	-0.0074989	-0.00737792	-0.00725705	-0.00713635	-0.00701583	-0.00689543	-0.00677496	-0.00665435	-0.00653361	-0.00641281	-0.00629198	-0.00617117
269	90	499970	Material 3	triangular	-0.0115946	-0.0115086	-0.0114228	-0.0113371	-0.0112516	-0.0111661	-0.0110807	-0.0109955	-0.0109105	-0.010826	-0.0107419	-0.0106584	-0.0105754	-0.0104927	-0.0104102	-0.0103275	-0.0102448	-0.0101621	-0.0100795	-0.00999697	-0.00991471	-0.00983268	-0.00975083	-0.00966908	-0.00958731	-0.00950542	-0.00942331	-0.00934092	-0.00925828	-0.00917548	-0.00909265	-0.0090099	-0.00892731	-0.0088449	-0.00876263	-0.00868045	-0.0085983	-0.0085161	-0.00843383	-0.00835146	-0.00826901	-0.00818653	-0.00810411	-0.00802182	-0.0079397
270	90	99910	Material 3	triangular	-0.299699	-0.298135	-0.296577	-0.295025	-0.293475	-0.291926	-0.290375	-0.288824	-0.287278	-0.285734	-0.28419	-0.282647	-0.281106	-0.279561	-0.278016	-0.276473	-0.274931	-0.273392	-0.271852	-0.270311	-0.268769	-0.267223	-0.265677	-0.264136	-0.262599	-0.261062	-0.259525	-0.257988	-0.256453	-0.254918	-0.25338	-0.25184	-0.250301	-0.24876	-0.247219	-0.245679	-0.244139	-0.242602	-0.241066	-0.239529	-0.237988	-0.236445	-0.234906	-0.233369	-0.231833
271	90	125890	Material 3	triangular	-0.300698	-0.299123	-0.297562	-0.296011	-0.294462	-0.292914	-0.291365	-0.289817	-0.28827	-0.286725	-0.285182	-0.283641	-0.282101	-0.280561	-0.279022	-0.277481	-0.275942	-0.274406	-0.272871	-0.271334	-0.269795	-0.268257	-0.26672	-0.265184	-0.263648	-0.262113	-0.260579	-0.259045	-0.257511	-0.255977	-0.254443	-0.252907	-0.25137	-0.249833	-0.248296	-0.246759	-0.245224	-0.24369	-0.242157	-0.240626	-0.239093	-0.237557	-0.236022	-0.234487	-0.232953
272	90	316450	Material 3	triangular	-0.118869	-0.11823	-0.117592	-0.116956	-0.116321	-0.11569	-0.115064	-0.114442	-0.113824	-0.113207	-0.11259	-0.111973	-0.111358	-0.110744	-0.110132	-0.10952	-0.108905	-0.108288	-0.107669	-0.107051	-0.106434	-0.10582	-0.105206	-0.104592	-0.103978	-0.103362	-0.102747	-0.102132	-0.101519	-0.100906	-0.100294	-0.0996828	-0.0990705	-0.0984571	-0.0978425	-0.097227	-0.0966113	-0.0959962	-0.0953822	-0.0947694	-0.0941574	-0.0935456	-0.0929336	-0.0923214	-0.0917092
273	90	499970	Material 3	triangular	-0.00946193	-0.00941023	-0.00935858	-0.00930701	-0.00925551	-0.00920404	-0.0091526	-0.00910122	-0.00904999	-0.00899902	-0.00894841	-0.00889819	-0.00884831	-0.00879865	-0.00874908	-0.00869949	-0.00864984	-0.00860018	-0.00855057	-0.00850108	-0.00845175	-0.0084026	-0.0083536	-0.00830469	-0.00825579	-0.00820679	-0.00815759	-0.00810815	-0.00805847	-0.00800866	-0.00795885	-0.00790913	-0.00785959	-0.00781021	-0.00776095	-0.00771173	-0.00766251	-0.00761324	-0.00756388	-0.00751444	-0.00746496	-0.00741546	-0.00736601	-0.00731665	-0.00726741
274	25	396820	Material 3	triangular	-0.0295257	-0.0293606	-0.0291958	-0.0290317	-0.0288688	-0.0287075	-0.0285479	-0.0283896	-0.0282319	-0.0280742	-0.0279162	-0.027758	-0.0275998	-0.0274418	-0.027284	-0.0271265	-0.0269691	-0.0268118	-0.0266544	-0.0264969	-0.0263392	-0.0261813	-0.0260234	-0.0258655	-0.0257076	-0.0255498	-0.0253921	-0.0252345	-0.0250771	-0.0249199	-0.0247629	-0.0246061	-0.0244494	-0.0242927	-0.024136	-0.0239793	-0.0238224	-0.0236655	-0.0235086	-0.0233517	-0.0231949	-0.023038	-0.0228812	-0.0227244	-0.0225676
275	25	396820	Material 3	triangular	-0.0120182	-0.0119737	-0.0119295	-0.0118858	-0.0118428	-0.0118006	-0.0117589	-0.0117174	-0.0116758	-0.0116341	-0.0115923	-0.0115504	-0.0115087	-0.011467	-0.0114254	-0.0113839	-0.0113423	-0.0113008	-0.0112593	-0.0112176	-0.011176	-0.0111343	-0.0110926	-0.0110509	-0.0110092	-0.0109676	-0.010926	-0.0108844	-0.0108429	-0.0108015	-0.0107602	-0.010719	-0.0106778	-0.0106366	-0.0105954	-0.0105541	-0.0105128	-0.0104714	-0.0104301	-0.0103887	-0.0103474	-0.0103061	-0.0102648	-0.0102236	-0.0101823
276	25	63210	Material 3	trapezoidal	-0.179974	-0.178078	-0.176186	-0.174297	-0.172408	-0.170516	-0.168624	-0.166735	-0.164849	-0.162966	-0.161082	-0.159198	-0.157315	-0.15543	-0.153542	-0.151655	-0.149772	-0.147892	-0.146009	-0.144121	-0.142236	-0.140353	-0.138472	-0.13659	-0.134709	-0.132827	-0.130943	-0.129057	-0.127174	-0.125297	-0.123419	-0.121539	-0.119659	-0.117778	-0.115897	-0.114015	-0.112133	-0.110254	-0.108377	-0.106498	-0.104617	-0.102736	-0.100856	-0.0989748	-0.0970908
277	25	99960	Material 3	trapezoidal	-0.0570673	-0.0564626	-0.0558624	-0.0552653	-0.0546687	-0.0540722	-0.0534764	-0.0528811	-0.0522856	-0.0516902	-0.0510948	-0.0505003	-0.0499069	-0.0493132	-0.0487188	-0.048125	-0.0475326	-0.0469402	-0.0463475	-0.0457549	-0.0451622	-0.0445696	-0.043978	-0.043386	-0.0427933	-0.0422009	-0.0416088	-0.0410166	-0.0404247	-0.0398335	-0.0392422	-0.0386507	-0.0380589	-0.037467	-0.0368757	-0.0362847	-0.0356937	-0.0351027	-0.0345122	-0.0339222	-0.0333322	-0.0327421	-0.032152	-0.0315617	-0.0309713
278	25	251240	Material 3	trapezoidal	-0.0360534	-0.0356675	-0.0352822	-0.0348974	-0.0345139	-0.0341325	-0.033753	-0.0333741	-0.0329952	-0.0326163	-0.0322381	-0.0318605	-0.0314828	-0.0311044	-0.0307251	-0.0303455	-0.0299664	-0.0295879	-0.0292097	-0.0288311	-0.0284524	-0.0280738	-0.0276955	-0.0273177	-0.0269401	-0.0265624	-0.0261844	-0.0258062	-0.0254283	-0.025051	-0.0246741	-0.0242972	-0.0239201	-0.0235429	-0.0231654	-0.022788	-0.0224107	-0.0220338	-0.0216572	-0.0212809	-0.0209045	-0.0205281	-0.0201519	-0.0197758	-0.0193998
279	25	499980	Material 3	trapezoidal	-0.0173202	-0.0171257	-0.0169315	-0.0167376	-0.0165438	-0.01635	-0.0161562	-0.0159626	-0.0157694	-0.0155768	-0.0153849	-0.0151937	-0.0150028	-0.0148123	-0.0146218	-0.0144314	-0.014241	-0.0140507	-0.0138603	-0.01367	-0.0134798	-0.0132898	-0.0131	-0.0129102	-0.0127205	-0.0125306	-0.0123406	-0.0121505	-0.0119602	-0.0117698	-0.0115795	-0.0113892	-0.011199	-0.0110089	-0.0108189	-0.010629	-0.0104391	-0.0102491	-0.0100591	-0.00986905	-0.009679	-0.00948904	-0.00929922	-0.00910955	-0.00892002
280	25	63060	Material 3	trapezoidal	-0.0596342	-0.0593274	-0.0590219	-0.0587165	-0.0584119	-0.058108	-0.0578044	-0.0575003	-0.0571961	-0.0568919	-0.0565882	-0.0562849	-0.0559817	-0.0556784	-0.0553749	-0.0550715	-0.0547684	-0.0544657	-0.0541634	-0.0538612	-0.0535596	-0.053258	-0.0529557	-0.0526536	-0.0523517	-0.0520505	-0.0517492	-0.0514471	-0.0511457	-0.0508442	-0.0505423	-0.0502402	-0.0499388	-0.0496379	-0.0493366	-0.0490353	-0.0487341	-0.0484335	-0.0481329	-0.047832	-0.0475315	-0.0472307	-0.0469297	-0.046629	-0.0463278
281	50	50040	Material 3	trapezoidal	-0.114163	-0.112962	-0.111764	-0.110566	-0.109369	-0.108172	-0.106976	-0.105782	-0.104589	-0.103397	-0.102206	-0.101014	-0.0998256	-0.0986354	-0.0974424	-0.096251	-0.0950613	-0.0938731	-0.0926864	-0.0914998	-0.090312	-0.089125	-0.0879389	-0.0867521	-0.0855659	-0.0843814	-0.083197	-0.0820108	-0.0808247	-0.0796395	-0.0784528	-0.0772657	-0.0760799	-0.0748952	-0.0737105	-0.0725256	-0.0713425	-0.0701592	-0.0689741	-0.0677901	-0.0666064	-0.0654223	-0.0642387	-0.0630557	-0.0618732
282	50	251240	Material 3	trapezoidal	-0.0904972	-0.0895297	-0.0885643	-0.0876011	-0.0866396	-0.0856805	-0.0847246	-0.0837731	-0.0828253	-0.0818786	-0.0809311	-0.0799827	-0.0790341	-0.0780856	-0.0771371	-0.0761879	-0.0752379	-0.0742878	-0.0733386	-0.0723905	-0.0714427	-0.0704944	-0.0695456	-0.0685971	-0.0676492	-0.0667015	-0.065753	-0.0648036	-0.0638541	-0.0629053	-0.0619568	-0.0610086	-0.0600608	-0.0591137	-0.0581676	-0.0572227	-0.0562782	-0.0553334	-0.0543882	-0.0534434	-0.0524995	-0.051556	-0.0506123	-0.0496682	-0.0487242
283	50	316450	Material 3	trapezoidal	-0.0715723	-0.070803	-0.0700358	-0.0692702	-0.0685056	-0.067742	-0.0669797	-0.0662196	-0.0654622	-0.0647074	-0.0639544	-0.0632022	-0.0624499	-0.0616971	-0.0609436	-0.0601898	-0.0594363	-0.058683	-0.0579294	-0.0571753	-0.0564208	-0.0556662	-0.0549121	-0.0541589	-0.0534065	-0.0526545	-0.0519022	-0.0511496	-0.0503969	-0.0496448	-0.0488931	-0.0481415	-0.0473894	-0.0466364	-0.0458823	-0.0451275	-0.0443728	-0.0436188	-0.0428656	-0.0421128	-0.0413603	-0.0406081	-0.0398564	-0.0391051	-0.0383542
284	50	396810	Material 3	trapezoidal	-0.0175751	-0.0173799	-0.0171852	-0.016991	-0.0167971	-0.0166034	-0.0164099	-0.0162166	-0.0160236	-0.0158312	-0.0156395	-0.0154485	-0.0152579	-0.0150677	-0.0148776	-0.0146873	-0.0144967	-0.0143058	-0.0141148	-0.0139238	-0.0137329	-0.0135422	-0.0133516	-0.0131607	-0.0129696	-0.0127784	-0.0125872	-0.0123963	-0.0122058	-0.0120154	-0.0118252	-0.0116349	-0.0114445	-0.011254	-0.0110633	-0.0108728	-0.0106826	-0.0104927	-0.0103031	-0.0101135	-0.00992371	-0.00973361	-0.00954321	-0.00935256	-0.0091618
285	70	316450	Material 3	triangular	-0.188987	-0.187964	-0.186945	-0.18593	-0.18492	-0.183915	-0.182915	-0.18192	-0.180932	-0.179949	-0.178969	-0.177991	-0.177013	-0.176033	-0.175052	-0.17407	-0.173088	-0.172106	-0.171124	-0.170139	-0.169153	-0.168166	-0.167181	-0.166199	-0.165218	-0.164237	-0.163257	-0.162278	-0.161301	-0.160325	-0.15935	-0.158375	-0.157398	-0.156418	-0.155438	-0.154457	-0.153478	-0.152499	-0.15152	-0.150541	-0.149562	-0.148583	-0.147605	-0.14663	-0.145656
286	70	158740	Material 3	trapezoidal	-0.0260683	-0.025505	-0.0249431	-0.0243827	-0.0238246	-0.023269	-0.0227149	-0.022161	-0.0216072	-0.0210534	-0.0204993	-0.0199458	-0.0193935	-0.0188411	-0.0182884	-0.0177369	-0.0171853	-0.0166326	-0.0160799	-0.0155277	-0.014975	-0.0144224	-0.0138704	-0.0133186	-0.0127663	-0.0122136	-0.0116609	-0.0111083	-0.0105552	-0.0100023	-0.00944988	-0.00889749	-0.00834569	-0.00779421	-0.00724242	-0.00669037	-0.0061378	-0.00558504	-0.00503281	-0.00448081	-0.00392834	-0.00337577	-0.00282382	-0.00227246	-0.0017209
287	70	79460	Material 3	trapezoidal	-0.115925	-0.114715	-0.113513	-0.112313	-0.111111	-0.109913	-0.108716	-0.107516	-0.106317	-0.105121	-0.103926	-0.102729	-0.101531	-0.100335	-0.0991401	-0.0979457	-0.0967505	-0.0955556	-0.0943641	-0.0931711	-0.0919754	-0.0907807	-0.0895882	-0.0883948	-0.0872003	-0.0860057	-0.0848108	-0.0836164	-0.0824239	-0.0812321	-0.0800398	-0.0788483	-0.0776553	-0.0764608	-0.0752684	-0.0740778	-0.0728855	-0.0716945	-0.0705043	-0.0693121	-0.0681212	-0.0669298	-0.0657382	-0.0645465	-0.063355
288	70	158730	Material 3	trapezoidal	-0.0727113	-0.0719394	-0.07117	-0.070404	-0.0696426	-0.0688856	-0.0681295	-0.0673728	-0.0666161	-0.0658579	-0.0650986	-0.0643405	-0.0635836	-0.0628264	-0.0620697	-0.0613142	-0.0605583	-0.0598014	-0.0590449	-0.0582896	-0.0575344	-0.0567789	-0.0560241	-0.0552696	-0.0545148	-0.0537604	-0.0530066	-0.0522526	-0.0514983	-0.0507443	-0.0499906	-0.0492371	-0.0484834	-0.0477294	-0.0469749	-0.0462206	-0.045467	-0.0447136	-0.04396	-0.0432059	-0.0424511	-0.0416966	-0.0409426	-0.0401886	-0.0394345
289	70	199190	Material 3	trapezoidal	-0.0365061	-0.036118	-0.0357311	-0.0353458	-0.0349619	-0.0345792	-0.0341982	-0.0338188	-0.0334396	-0.0330599	-0.0326799	-0.0322998	-0.0319188	-0.031537	-0.0311554	-0.0307749	-0.0303953	-0.0300158	-0.0296364	-0.0292577	-0.0288792	-0.0284999	-0.0281197	-0.0277397	-0.0273606	-0.0269816	-0.0266022	-0.0262226	-0.0258435	-0.0254643	-0.0250828	-0.0247016	-0.0243226	-0.0239438	-0.0235649	-0.0231859	-0.0228073	-0.0224284	-0.0220491	-0.0216697	-0.021291	-0.0209126	-0.0205342	-0.0201556	-0.0197773
290	70	251240	Material 3	trapezoidal	-0.142898	-0.14136	-0.139825	-0.138292	-0.136762	-0.135237	-0.133719	-0.132207	-0.1307	-0.129197	-0.127694	-0.126188	-0.124681	-0.123173	-0.121664	-0.120154	-0.118644	-0.117134	-0.115625	-0.114119	-0.112614	-0.111109	-0.109605	-0.108102	-0.106601	-0.105099	-0.103595	-0.102088	-0.100582	-0.0990766	-0.0975736	-0.096071	-0.0945672	-0.0930619	-0.0915563	-0.0900523	-0.0885507	-0.0870501	-0.0855493	-0.0840479	-0.0825462	-0.0810434	-0.07954	-0.0780369	-0.0765343
291	70	63150	Material 3	trapezoidal	-0.108947	-0.108198	-0.107454	-0.106713	-0.105973	-0.105232	-0.104493	-0.103755	-0.103017	-0.10228	-0.101542	-0.100805	-0.100068	-0.099331	-0.0985939	-0.0978569	-0.09712	-0.0963838	-0.0956475	-0.094911	-0.0941748	-0.0934393	-0.0927039	-0.0919682	-0.0912326	-0.0904971	-0.0897623	-0.0890279	-0.0882925	-0.0875577	-0.0868239	-0.08609	-0.0853559	-0.0846216	-0.0838872	-0.0831524	-0.0824174	-0.0816827	-0.0809491	-0.0802153	-0.079481	-0.0787476	-0.0780153	-0.0772832	-0.0765497
292	70	499980	Material 3	trapezoidal	-0.0650868	-0.064612	-0.0641382	-0.0636653	-0.0631929	-0.0627211	-0.0622497	-0.0617788	-0.0613086	-0.0608392	-0.0603708	-0.0599036	-0.0594375	-0.0589726	-0.0585086	-0.0580452	-0.0575821	-0.0571191	-0.0566559	-0.0561927	-0.0557292	-0.0552656	-0.0548018	-0.0543381	-0.0538744	-0.0534107	-0.052947	-0.052483	-0.0520187	-0.0515539	-0.0510889	-0.0506236	-0.0501583	-0.0496931	-0.0492281	-0.0487634	-0.048299	-0.0478347	-0.0473706	-0.0469066	-0.0464425	-0.0459783	-0.0455141	-0.0450501	-0.0445864
293	90	396820	Material 3	triangular	-0.118323	-0.117679	-0.117035	-0.116393	-0.115753	-0.115114	-0.114477	-0.113844	-0.113215	-0.11259	-0.111967	-0.111345	-0.110723	-0.110102	-0.109481	-0.108862	-0.108244	-0.107627	-0.10701	-0.106392	-0.105772	-0.10515	-0.104526	-0.103901	-0.103277	-0.102655	-0.102033	-0.101413	-0.100793	-0.100172	-0.0995511	-0.0989294	-0.0983075	-0.0976862	-0.0970659	-0.0964468	-0.0958289	-0.0952117	-0.0945948	-0.0939775	-0.0933595	-0.0927403	-0.0921201	-0.0914991	-0.0908777
294	90	50080	Material 3	triangular	-0.0818691	-0.0801122	-0.0783571	-0.0766011	-0.0748463	-0.0730912	-0.071337	-0.0695863	-0.067836	-0.0660832	-0.0643306	-0.0625748	-0.0608185	-0.0590648	-0.0573125	-0.0555603	-0.0538079	-0.0520624	-0.0503162	-0.0485662	-0.0468201	-0.0450707	-0.0433179	-0.041566	-0.0398163	-0.0380697	-0.036323	-0.0345757	-0.0328253	-0.0310754	-0.0293268	-0.0275764	-0.025828	-0.0240849	-0.0223457	-0.020603	-0.018857	-0.0171095	-0.0153622	-0.0136167	-0.0118727	-0.0101319	-0.00838863	-0.00663936	-0.00489234
295	90	125930	Material 3	trapezoidal	-0.0259059	-0.0253427	-0.0247821	-0.024226	-0.0236723	-0.0231199	-0.0225684	-0.0220152	-0.021461	-0.0209069	-0.0203522	-0.019798	-0.0192449	-0.0186919	-0.0181383	-0.0175851	-0.0170327	-0.01648	-0.015927	-0.0153742	-0.014821	-0.0142677	-0.0137151	-0.0131628	-0.01261	-0.012057	-0.0115044	-0.0109521	-0.010401	-0.00985004	-0.00929886	-0.00874787	-0.00819731	-0.00764646	-0.00709431	-0.00654251	-0.00599119	-0.00544042	-0.00489059	-0.00434048	-0.00379033	-0.00324027	-0.00269022	-0.00214079	-0.00159184
296	90	199190	Material 3	trapezoidal	-0.179147	-0.177206	-0.175268	-0.173337	-0.171416	-0.169503	-0.167593	-0.165686	-0.163786	-0.161888	-0.159985	-0.158078	-0.15617	-0.154264	-0.152359	-0.150452	-0.148544	-0.146638	-0.144738	-0.142839	-0.140939	-0.139037	-0.137134	-0.13523	-0.133327	-0.131424	-0.129521	-0.127618	-0.125717	-0.123821	-0.121927	-0.12003	-0.118131	-0.116229	-0.114329	-0.112429	-0.110531	-0.108634	-0.106738	-0.104844	-0.10295	-0.101056	-0.0991616	-0.0972677	-0.0953739
297	90	125910	Material 3	trapezoidal	-0.135235	-0.134289	-0.133348	-0.132413	-0.131483	-0.130553	-0.129624	-0.128694	-0.127764	-0.126834	-0.125905	-0.124977	-0.12405	-0.123123	-0.122196	-0.12127	-0.120344	-0.119418	-0.118492	-0.117567	-0.116641	-0.115715	-0.114789	-0.113865	-0.11294	-0.112016	-0.111091	-0.110166	-0.109241	-0.108317	-0.107392	-0.106467	-0.105543	-0.104618	-0.103694	-0.102769	-0.101845	-0.100922	-0.0999998	-0.0990777	-0.0981552	-0.0972325	-0.0963097	-0.0953872	-0.094465
298	90	316450	Material 3	trapezoidal	-0.0662562	-0.0657831	-0.0653108	-0.0648385	-0.0643665	-0.0638963	-0.0634286	-0.062963	-0.0624984	-0.0620341	-0.0615698	-0.0611058	-0.0606427	-0.0601808	-0.0597199	-0.059259	-0.0587971	-0.0583339	-0.0578699	-0.0574057	-0.0569417	-0.0564782	-0.0560152	-0.0555524	-0.0550894	-0.0546264	-0.0541632	-0.0537002	-0.0532378	-0.0527761	-0.052315	-0.0518538	-0.0513921	-0.0509295	-0.050466	-0.0500021	-0.0495381	-0.0490743	-0.048611	-0.048148	-0.0476853	-0.0472229	-0.046761	-0.0462992	-0.0458374
299	90	499980	Material 3	trapezoidal	-0.0412944	-0.0409955	-0.0406969	-0.0403989	-0.0401011	-0.0398032	-0.0395055	-0.0392082	-0.0389116	-0.0386162	-0.038322	-0.0380287	-0.037736	-0.0374436	-0.0371512	-0.0368587	-0.0365662	-0.036274	-0.0359821	-0.0356906	-0.0353996	-0.035109	-0.0348185	-0.0345281	-0.0342373	-0.0339459	-0.0336539	-0.0333613	-0.0330683	-0.0327752	-0.0324822	-0.0321895	-0.0318972	-0.0316052	-0.0313135	-0.031022	-0.0307305	-0.0304388	-0.030147	-0.029855	-0.0295629	-0.0292708	-0.028979	-0.0286873	-0.028396
300	90	63060	Material 3	trapezoidal	-0.0954909	-0.094996	-0.0945015	-0.0940073	-0.0935135	-0.093021	-0.0925297	-0.0920382	-0.0915469	-0.0910551	-0.0905641	-0.0900745	-0.0895853	-0.0890964	-0.0886069	-0.0881165	-0.087627	-0.0871381	-0.0866498	-0.086163	-0.0856763	-0.0851882	-0.0846989	-0.0842098	-0.0837212	-0.0832337	-0.0827468	-0.0822596	-0.081772	-0.0812847	-0.0807992	-0.0803129	-0.0798241	-0.0793356	-0.0788471	-0.0783577	-0.0778708	-0.0773874	-0.0769039	-0.0764188	-0.075932	-0.0754456	-0.074962	-0.0744778	-0.0739927
301	25	50020	Material 4	sine	0.000136577	0.000311102	0.000485438	0.000659616	0.000833643	0.00100774	0.00118185	0.00135607	0.00153019	0.0017034	0.00187632	0.00205011	0.00222425	0.00239777	0.00257076	0.00274379	0.00291689	0.00308979	0.0032627	0.00343563	0.00360848	0.00378139	0.0039541	0.00412735	0.00430088	0.00447346	0.00464575	0.00481811	0.00498971	0.00516106	0.00533248	0.00550365	0.00567485	0.00584592	0.00601672	0.00618709	0.00635669	0.00652655	0.00669699	0.00686679	0.0070359	0.00720477	0.00737315	0.00754129	0.00770994
302	25	63020	Material 4	sine	0.000631876	0.000757954	0.000883847	0.00100974	0.00113566	0.00126149	0.00138727	0.00151297	0.00163864	0.00176436	0.00188988	0.00201523	0.00214045	0.00226553	0.0023907	0.00251588	0.00264084	0.00276584	0.00289096	0.00301582	0.00314045	0.00326502	0.00338942	0.00351381	0.00363819	0.0037623	0.00388634	0.00401025	0.00413398	0.00425763	0.00438091	0.00450386	0.00462694	0.00475008	0.00487287	0.0049955	0.00511796	0.00524012	0.00536217	0.00548408	0.00560584	0.00572734	0.0058484	0.00596935	0.00609023
303	25	63020	Material 4	sine	0.00385138	0.00440467	0.00495764	0.00551105	0.00606378	0.0066154	0.00716755	0.00772085	0.00827353	0.00882487	0.00937584	0.00992665	0.0104778	0.0110291	0.0115801	0.0121305	0.0126802	0.0132299	0.0137802	0.0143296	0.0148783	0.0154266	0.0159741	0.0165213	0.017068	0.0176143	0.0181602	0.0187051	0.019249	0.0197922	0.0203356	0.020879	0.0214216	0.0219628	0.0225022	0.0230414	0.0235803	0.0241179	0.0246549	0.0251913	0.0257262	0.0262602	0.0267929	0.0273239	0.0278542
304	25	70830	Material 4	sine	-0.000138842	-2.96e-06	0.000132879	0.000268876	0.000404618	0.000540291	0.000676006	0.000811819	0.000947509	0.00108313	0.00121878	0.0013545	0.00148998	0.00162506	0.00176004	0.00189526	0.00203053	0.00216573	0.00230082	0.00243567	0.00257079	0.00270586	0.00284067	0.00297567	0.00311069	0.00324543	0.00337985	0.00351435	0.00364888	0.00378306	0.00391727	0.00405117	0.00418463	0.00431791	0.00445079	0.0045834	0.00471595	0.00484856	0.00498126	0.00511384	0.005246	0.00537778	0.00550946	0.00564107	0.00577224
305	25	70840	Material 4	sine	0.00018771	0.000342113	0.000496241	0.000650037	0.000804077	0.000958085	0.00111172	0.0012656	0.00141967	0.0015734	0.00172689	0.0018804	0.00203374	0.0021867	0.00233962	0.00249273	0.00264578	0.00279888	0.00295193	0.00310462	0.0032573	0.00341029	0.00356315	0.00371561	0.00386778	0.00401977	0.00417183	0.00432404	0.00447597	0.00462752	0.00477902	0.00493032	0.00508142	0.00523234	0.00538305	0.00553369	0.00568414	0.00583452	0.00598493	0.00613517	0.00628507	0.0064346	0.00658402	0.00673338	0.00688218
306	25	89090	Material 4	sine	-0.0021827	-0.00174667	-0.00131078	-0.000874686	-0.00043868	-2.37e-06	0.000433771	0.000869908	0.00130613	0.0017422	0.00217837	0.00261428	0.00304985	0.00348513	0.00392074	0.00435653	0.00479244	0.00522816	0.00566304	0.00609767	0.00653214	0.00696626	0.00739993	0.00783378	0.00826728	0.00870017	0.00913297	0.00956548	0.0099981	0.0104306	0.0108624	0.0112937	0.0117248	0.0121558	0.0125861	0.0130158	0.0134447	0.0138729	0.014301	0.0147286	0.0151556	0.0155821	0.016008	0.0164333	0.0168577
307	25	125860	Material 4	sine	0.000366885	0.000803105	0.00123897	0.00167459	0.0021102	0.00254552	0.00298032	0.00341498	0.00384987	0.00428469	0.00471956	0.00515456	0.00558936	0.00602349	0.00645687	0.00689021	0.00732389	0.00775752	0.0081903	0.00862246	0.00905521	0.00948856	0.0099218	0.0103543	0.010786	0.0112172	0.0116479	0.0120785	0.0125087	0.0129383	0.0133674	0.0137959	0.014224	0.0146515	0.0150789	0.0155061	0.0159325	0.0163579	0.0167825	0.0172063	0.0176295	0.0180525	0.0184752	0.0188969	0.0193174
308	25	141260	Material 4	sine	0.00047411	0.000667476	0.000860553	0.00105317	0.00124534	0.00143757	0.00163024	0.00182298	0.00201556	0.00220807	0.00240048	0.00259281	0.00278498	0.00297698	0.00316894	0.0033609	0.00355279	0.00374448	0.00393605	0.00412752	0.00431904	0.00451051	0.00470153	0.00489215	0.00508249	0.00527294	0.00546354	0.00565365	0.00584351	0.00603336	0.00622281	0.00641187	0.00660083	0.00678965	0.00697806	0.00716626	0.00735431	0.0075421	0.00772959	0.00791667	0.00810358	0.0082903	0.00847658	0.00866229	0.0088475
309	25	199500	Material 4	sine	-0.00101668	-0.000473879	6.88e-05	0.000611319	0.00115375	0.00169571	0.00223724	0.00277854	0.0033194	0.00385989	0.00440049	0.0049412	0.00548178	0.00602236	0.00656317	0.00710392	0.00764415	0.00818373	0.00872279	0.00926171	0.00980075	0.0103394	0.0108772	0.0114142	0.0119511	0.012488	0.0130247	0.0135606	0.014096	0.0146309	0.0151647	0.0156972	0.0162294	0.0167616	0.0172933	0.0178242	0.0183544	0.0188836	0.0194119	0.0199397	0.020467	0.0209933	0.0215183	0.0220426	0.022566
310	25	251170	Material 4	sine	0.000295102	0.000639749	0.000984243	0.00132844	0.00167232	0.00201614	0.00236022	0.00270446	0.00304844	0.00339205	0.00373552	0.00407894	0.00442207	0.00476466	0.00510664	0.00544815	0.00578936	0.00613035	0.00647113	0.00681179	0.0071525	0.00749311	0.00783313	0.00817239	0.00851118	0.00884976	0.0091881	0.00952614	0.00986394	0.0102015	0.0105388	0.0108758	0.0112124	0.0115485	0.0118839	0.0122185	0.0125524	0.0128862	0.0132197	0.0135526	0.0138848	0.0142164	0.014548	0.0148792	0.0152096
311	25	281850	Material 4	sine	0.000356051	0.000527353	0.000698536	0.000869521	0.00104032	0.00121105	0.00138181	0.00155261	0.00172338	0.00189403	0.00206453	0.00223498	0.00240551	0.00257615	0.00274683	0.00291741	0.00308777	0.00325791	0.00342783	0.00359751	0.00376696	0.00393626	0.00410543	0.00427444	0.00444321	0.00461177	0.0047802	0.00494849	0.00511652	0.00528422	0.00545167	0.00561893	0.00578599	0.00595278	0.0061193	0.00628563	0.0064518	0.00661776	0.00678345	0.00694889	0.00711416	0.0072793	0.00744423	0.00760887	0.00777319
312	25	316230	Material 4	sine	-0.000422992	-0.0003014	-0.000179862	-5.84e-05	6.31e-05	0.000184665	0.000306176	0.000427646	0.000549075	0.000670496	0.000791944	0.00091341	0.00103486	0.00115626	0.00127761	0.0013989	0.0015201	0.0016412	0.00176224	0.00188322	0.00200417	0.00212506	0.00224585	0.00236653	0.00248708	0.00260752	0.00272786	0.00284811	0.00296824	0.00308824	0.00320811	0.00332786	0.00344751	0.00356704	0.00368642	0.00380565	0.00392474	0.00404374	0.00416264	0.00428142	0.00440005	0.00451847	0.00463672	0.00475482	0.00487279
313	50	112160	Material 4	sine	0.00356126	0.0041063	0.004651	0.00519587	0.00574003	0.00628359	0.00682711	0.0073702	0.00791354	0.00845744	0.00900146	0.009545	0.0100873	0.010629	0.011171	0.0117126	0.0122537	0.0127945	0.013335	0.013875	0.014415	0.0149549	0.0154939	0.0160317	0.0165695	0.0171071	0.0176442	0.0181811	0.0187173	0.0192524	0.0197872	0.0203218	0.0208546	0.0213868	0.0219187	0.0224493	0.0229789	0.0235075	0.0240353	0.0245616	0.0250866	0.0256109	0.0261341	0.0266558	0.0271767
314	50	125860	Material 4	sine	0.000780156	0.000876282	0.000972327	0.00106823	0.00116398	0.00125975	0.00135564	0.0014515	0.00154725	0.00164292	0.00173855	0.00183418	0.00192961	0.00202499	0.00212043	0.00221574	0.00231092	0.00240602	0.00250103	0.00259603	0.00269098	0.00278581	0.00288039	0.00297479	0.00306919	0.00316352	0.00325787	0.00335218	0.00344625	0.00354009	0.0036338	0.00372735	0.00382065	0.00391381	0.00400696	0.00410003	0.00419286	0.00428544	0.00437784	0.00447013	0.00456235	0.00465446	0.00474644	0.00483825	0.00492981
315	50	158510	Material 4	sine	8.28e-05	0.000152062	0.000221134	0.000290155	0.000359213	0.000428308	0.000497409	0.00056648	0.000635433	0.000704239	0.000773021	0.000841837	0.000910634	0.000979372	0.00104813	0.0011169	0.00118559	0.00125425	0.00132294	0.0013916	0.00146014	0.00152855	0.00159689	0.00166517	0.00173337	0.00180161	0.00186989	0.00193802	0.00200598	0.00207388	0.00214172	0.00220958	0.00227746	0.00234519	0.00241271	0.00248015	0.00254753	0.00261483	0.00268207	0.00274918	0.00281612	0.0028829	0.00294955	0.00301606	0.00308246
316	50	223850	Material 4	sine	-0.000365082	-0.000229372	-9.37e-05	4.2e-05	0.000177635	0.000313235	0.000448837	0.000584415	0.000719917	0.000855374	0.000990856	0.00112633	0.00126164	0.00139675	0.00153182	0.00166699	0.00180226	0.00193756	0.00207277	0.00220788	0.00234289	0.00247781	0.00261258	0.00274721	0.00288177	0.00301631	0.00315084	0.00328527	0.00341956	0.00355374	0.00368782	0.00382177	0.00395559	0.00408919	0.00422246	0.00435549	0.00448851	0.0046215	0.00475429	0.00488687	0.00501935	0.0051517	0.00528374	0.00541541	0.00554682
317	50	316230	Material 4	sine	-0.000819999	-0.000683095	-0.000546292	-0.000409649	-0.000273152	-0.000136735	-3.24e-07	0.000136149	0.000272728	0.000409428	0.000546224	0.000683046	0.000819801	0.00095642	0.0010929	0.00122928	0.00136564	0.00150207	0.00163861	0.00177524	0.00191187	0.00204843	0.00218484	0.00232106	0.00245706	0.00259287	0.00272856	0.00286423	0.00299988	0.00313551	0.00327104	0.00340642	0.00354164	0.00367669	0.0038116	0.00394636	0.00408096	0.00421534	0.00434952	0.00448354	0.00461742	0.00475117	0.00488475	0.00501811	0.00515121
318	70	50020	Material 4	sine	0.000103151	0.000378093	0.000652832	0.000927135	0.00120117	0.00147556	0.00174972	0.00202367	0.00229757	0.00257125	0.00284476	0.003118	0.00339143	0.00366473	0.0039375	0.00421009	0.0044826	0.00475505	0.00502749	0.00529969	0.00557154	0.00584359	0.00611563	0.0063872	0.00665866	0.00692966	0.00720048	0.00747103	0.00774101	0.00801072	0.0082803	0.00854965	0.00881878	0.00908795	0.00935643	0.00962426	0.00989146	0.0101577	0.0104234	0.0106889	0.0109546	0.0112195	0.0114839	0.0117484	0.0120126
319	70	79460	Material 4	sine	-0.00111792	-0.000775127	-0.000432489	-8.95e-05	0.000253381	0.000595951	0.000938016	0.00128007	0.00162262	0.00196531	0.0023078	0.00265022	0.00299223	0.00333386	0.00367529	0.0040165	0.00435765	0.00469858	0.00503939	0.00538028	0.00572077	0.00606087	0.00640087	0.00674055	0.00708013	0.00742014	0.00775948	0.00809757	0.00843542	0.00877343	0.00911122	0.00944865	0.00978596	0.0101228	0.0104591	0.0107945	0.0111292	0.0114631	0.0117966	0.0121302	0.0124636	0.0127966	0.0131295	0.0134623	0.0137941
320	70	125860	Material 4	sine	-0.000829941	-0.000483867	-0.000138337	0.000206802	0.000552002	0.000897859	0.00124334	0.00158842	0.00193393	0.00227984	0.00262531	0.00297003	0.00331447	0.00365855	0.00400273	0.00434755	0.00469234	0.00503673	0.00538085	0.00572485	0.00606876	0.00641239	0.00675568	0.00709822	0.00744006	0.00778156	0.00812263	0.0084636	0.00880474	0.00914523	0.00948483	0.00982515	0.0101659	0.0105055	0.0108444	0.0111828	0.0115205	0.0118576	0.012194	0.0125295	0.0128648	0.0132005	0.0135364	0.0138718	0.0142059
321	70	177820	Material 4	sine	-0.00148874	-0.000949415	-0.000410606	0.000128142	0.000666529	0.00120468	0.00174289	0.00228092	0.00281884	0.00335668	0.00389378	0.00443006	0.00496638	0.00550301	0.00603989	0.00657695	0.00711334	0.00764917	0.00818481	0.00871974	0.00925455	0.00978947	0.0103235	0.0108564	0.0113888	0.0119207	0.0124521	0.0129832	0.0135142	0.0140446	0.0145741	0.0151032	0.0156317	0.0161595	0.0166865	0.0172128	0.0177386	0.0182638	0.0187883	0.0193115	0.0198331	0.0203541	0.0208751	0.0213952	0.021914
322	70	199500	Material 4	sine	0.000529911	0.000872025	0.0012138	0.00155508	0.00189626	0.00223773	0.00257924	0.00292043	0.00326143	0.00360236	0.00394324	0.00428425	0.00462527	0.00496597	0.00530633	0.00564637	0.00598603	0.00632543	0.00666464	0.00700366	0.00734241	0.00768066	0.00801842	0.00835608	0.00869363	0.00903063	0.0093669	0.00970254	0.0100376	0.0103721	0.0107063	0.0110403	0.0113737	0.0117067	0.0120394	0.012372	0.0127042	0.0130358	0.0133667	0.0136971	0.0140269	0.0143561	0.0146847	0.0150128	0.0153404
323	70	281860	Material 4	sine	0.000226044	0.000418674	0.000611143	0.000803432	0.00099565	0.00118787	0.00138006	0.00157212	0.00176406	0.00195591	0.00214775	0.00233961	0.00253142	0.00272312	0.00291469	0.00310622	0.00329776	0.00348924	0.00368059	0.00387176	0.00406273	0.00425356	0.00444426	0.00463477	0.00482505	0.00501517	0.00520518	0.00539497	0.00558439	0.00577344	0.00596228	0.00615103	0.00633963	0.00652793	0.00671581	0.00690328	0.00709048	0.00727748	0.00746427	0.00765078	0.00783699	0.00802291	0.00820849	0.00839368	0.00857853
324	70	316230	Material 4	sine	-0.000315191	-0.000219043	-0.000122901	-2.68e-05	6.94e-05	0.000165464	0.00026155	0.000357597	0.000453608	0.000549606	0.000645622	0.000741674	0.000837754	0.000933835	0.00102989	0.00112589	0.00122184	0.00131774	0.0014136	0.00150942	0.00160519	0.00170089	0.00179654	0.00189216	0.00198776	0.00208333	0.00217883	0.00227425	0.0023696	0.00246493	0.00256023	0.00265544	0.00275051	0.00284541	0.00294016	0.00303477	0.00312922	0.00322354	0.00331774	0.00341187	0.0035059	0.0035998	0.00369355	0.00378715	0.00388061
325	70	316230	Material 4	sine	0.000193416	0.000363418	0.000533376	0.000703232	0.00087298	0.00104265	0.00121228	0.00138184	0.00155133	0.00172077	0.00189021	0.00205969	0.00222918	0.00239863	0.00256799	0.00273721	0.00290624	0.00307508	0.00324378	0.00341239	0.00358098	0.0037495	0.0039179	0.00408612	0.00425417	0.00442211	0.00458993	0.00475756	0.00492494	0.00509203	0.00525887	0.00542553	0.005592	0.00575823	0.00592409	0.00608953	0.00625461	0.00641947	0.00658422	0.00674888	0.00691342	0.00707777	0.00724185	0.00740556	0.00756882
326	70	354820	Material 4	sine	-3.96e-05	0.000152737	0.000345053	0.000537265	0.000729374	0.000921421	0.00111348	0.0013056	0.00149778	0.00168993	0.00188199	0.00207395	0.00226584	0.00245768	0.00264947	0.00284114	0.00303264	0.00322393	0.00341501	0.0036059	0.00379664	0.00398723	0.00417767	0.00436791	0.00455792	0.00474769	0.00493726	0.00512666	0.00531591	0.005505	0.0056939	0.00588255	0.00607092	0.00625905	0.00644699	0.00663479	0.00682241	0.00700974	0.00719673	0.00738339	0.00756979	0.00775596	0.00794186	0.00812741	0.00831253
327	90	63020	Material 4	sine	-0.00297021	-0.00248731	-0.00200454	-0.00152247	-0.00104089	-0.000558548	-7.61e-05	0.000406422	0.000888971	0.00137089	0.00185271	0.00233483	0.00281687	0.00329903	0.00378059	0.0042616	0.00474289	0.00522432	0.00570577	0.00618677	0.00666724	0.00714771	0.00762819	0.0081086	0.00858895	0.00906893	0.00954846	0.0100278	0.0105069	0.0109858	0.0114645	0.0119425	0.01242	0.0128965	0.0133724	0.0138484	0.0143245	0.0148	0.015275	0.0157485	0.0162206	0.0166923	0.0171634	0.0176341	0.0181033
328	90	70840	Material 4	sine	-0.000879989	-0.000773537	-0.00066715	-0.000560712	-0.00045444	-0.000348381	-0.000242339	-0.000136149	-2.98e-05	7.66e-05	0.000182998	0.000289356	0.000395758	0.000501923	0.000607847	0.00071367	0.000819557	0.000925407	0.00103129	0.00113751	0.00124368	0.00134969	0.0014557	0.0015617	0.0016676	0.00177337	0.001879	0.00198463	0.00209033	0.00219591	0.00230133	0.00240672	0.00251189	0.00261689	0.00272202	0.00282709	0.00293209	0.00303696	0.00314161	0.00324626	0.00335077	0.00345497	0.00355929	0.00366346	0.00376724
329	90	79460	Material 4	sine	-8.86e-05	8.25e-05	0.000253465	0.000424474	0.000595586	0.000766508	0.000937107	0.00110774	0.00127865	0.00144938	0.00161993	0.00179056	0.00196125	0.00213195	0.00230247	0.00247287	0.002643	0.00281276	0.00298254	0.00315221	0.00332177	0.00349132	0.00366056	0.00382952	0.00399837	0.004167	0.00433553	0.00450373	0.00467166	0.00483961	0.00500724	0.00517453	0.00534154	0.00550831	0.00567502	0.0058416	0.00600816	0.0061745	0.00634052	0.0065063	0.00667162	0.00683688	0.00700205	0.00716677	0.00733108
330	90	79460	Material 4	sine	-0.000356581	-5.18e-05	0.00025275	0.000557212	0.000861602	0.00116533	0.00146899	0.00177337	0.00207791	0.00238189	0.00268508	0.00298828	0.00329205	0.00359546	0.00389868	0.00420178	0.00450407	0.00480611	0.00510807	0.00541047	0.00571288	0.00601476	0.00631596	0.00661659	0.0069175	0.0072184	0.00751896	0.00781925	0.0081188	0.0084177	0.00871661	0.00901511	0.00931246	0.00960956	0.00990693	0.0102041	0.0105012	0.0107976	0.0110932	0.0113888	0.0116836	0.011978	0.0122721	0.0125657	0.0128592
331	90	112160	Material 4	sine	-0.00087613	-0.000632724	-0.000389673	-0.000146619	9.66e-05	0.000339856	0.000583173	0.000826197	0.00106899	0.00131196	0.00155481	0.00179754	0.00204007	0.0022828	0.00252579	0.00276883	0.00301164	0.00325401	0.00349634	0.00373857	0.00398064	0.00422266	0.00446435	0.00470556	0.00494642	0.00518705	0.00542777	0.00566878	0.00590963	0.00615003	0.00638987	0.00662928	0.0068689	0.00710853	0.00734768	0.00758655	0.00782521	0.00806345	0.00830153	0.00853937	0.00877647	0.00901293	0.00924896	0.00948476	0.00972024
332	90	251170	Material 4	sine	-0.000294698	-0.000141162	1.23e-05	0.000165676	0.000319057	0.000472468	0.000625864	0.000779201	0.000932507	0.00108582	0.0012391	0.0013923	0.0015454	0.00169843	0.0018514	0.00200429	0.00215705	0.00230965	0.00246213	0.00261452	0.00276683	0.00291903	0.00307115	0.00322315	0.00337499	0.00352663	0.00367811	0.00382949	0.00398074	0.00413181	0.00428276	0.00443367	0.0045845	0.00473516	0.00488565	0.00503597	0.00518609	0.00533592	0.00548547	0.00563478	0.00578389	0.00593283	0.00608158	0.0062301	0.00637842
333	90	251170	Material 4	sine	0.00028824	0.00046123	0.000634084	0.000806654	0.000978984	0.00115126	0.00132356	0.00149578	0.00166782	0.00183964	0.00201131	0.00218294	0.00235463	0.00252631	0.00269783	0.00286926	0.00304079	0.00321236	0.00338371	0.00355474	0.00372558	0.00389631	0.00406688	0.00423728	0.0044076	0.00457781	0.00474779	0.00491754	0.00508716	0.00525661	0.0054258	0.00559474	0.00576343	0.0059318	0.00609977	0.00626747	0.0064351	0.00660271	0.0067702	0.00693746	0.00710449	0.00727128	0.00743775	0.00760387	0.00776969
334	90	281850	Material 4	sine	0.000245016	0.000366372	0.000487679	0.000608902	0.000730057	0.000851191	0.00097233	0.00109345	0.00121451	0.00133548	0.00145638	0.0015772	0.00169794	0.00181857	0.00193909	0.00205949	0.00217974	0.00229981	0.0024197	0.00253949	0.00265927	0.0027791	0.00289891	0.00301862	0.0031382	0.00325767	0.00337706	0.00349638	0.00361559	0.00373465	0.00385357	0.0039723	0.00409085	0.00420923	0.00432743	0.00444545	0.00456328	0.00468098	0.00479858	0.00491606	0.00503334	0.00515038	0.00526719	0.00538375	0.00550006
335	90	316230	Material 4	sine	0.000336452	0.000640158	0.000943815	0.00124747	0.00155116	0.00185481	0.00215824	0.00246129	0.00276398	0.00306645	0.00336877	0.00367093	0.00397291	0.0042747	0.0045763	0.00487776	0.00517907	0.00548013	0.00578079	0.00608095	0.00638075	0.00668042	0.00698012	0.00727978	0.00757928	0.00787849	0.00817735	0.00847584	0.00877399	0.00907181	0.00936928	0.00966631	0.00996287	0.010259	0.0105546	0.0108498	0.0111444	0.0114386	0.0117326	0.0120262	0.0123196	0.0126124	0.0129046	0.0131959	0.0134866
336	50	281860	Material 4	sine	0.00037	0.00044	0.00052	0.0006	0.00068	0.00075	0.00083	0.00091	0.00099	0.00106	0.00114	0.00122	0.0013	0.00137	0.00145	0.00153	0.0016	0.00168	0.00176	0.00184	0.00191	0.00199	0.00207	0.00214	0.00222	0.0023	0.00237	0.00245	0.00253	0.0026	0.00268	0.00275	0.00283	0.00291	0.00298	0.00306	0.00313	0.00321	0.00328	0.00336	0.00343	0.00351	0.00358	0.00366	0.00373
337	25	112170	Material 4	sine	0.00174	0.00198	0.00223	0.00247	0.00272	0.00296	0.0032	0.00344	0.00369	0.00393	0.00417	0.00442	0.00466	0.0049	0.00515	0.00539	0.00563	0.00587	0.00611	0.00636	0.0066	0.00684	0.00708	0.00732	0.00756	0.0078	0.00804	0.00828	0.00852	0.00876	0.009	0.00924	0.00947	0.00971	0.00995	0.01019	0.01042	0.01066	0.0109	0.01113	0.01137	0.0116	0.01184	0.01207	0.01231
338	25	70780	Material 4	triangular	-0.0357057	-0.034918	-0.0341394	-0.0333635	-0.0325892	-0.031817	-0.0310453	-0.0302725	-0.0294998	-0.0287288	-0.0279612	-0.0271939	-0.0264241	-0.025655	-0.0248855	-0.0241167	-0.0233486	-0.0225802	-0.0218135	-0.021047	-0.0202804	-0.0195135	-0.0187466	-0.0179801	-0.0172146	-0.0164498	-0.0156848	-0.014919	-0.014152	-0.0133862	-0.0126222	-0.0118579	-0.0110916	-0.0103259	-0.00956149	-0.00879706	-0.00803264	-0.00726727	-0.00650235	-0.00573867	-0.00497475	-0.00421206	-0.00345071	-0.00268904	-0.00192646
339	25	112170	Material 4	triangular	-0.0774416	-0.0756863	-0.073951	-0.0722277	-0.0705072	-0.0687879	-0.0670725	-0.0653585	-0.0636483	-0.0619417	-0.0602328	-0.058526	-0.0568215	-0.0551158	-0.053411	-0.051707	-0.0500039	-0.0483018	-0.0466013	-0.0449001	-0.043197	-0.0414927	-0.0397861	-0.0380835	-0.0363841	-0.0346838	-0.0329821	-0.0312769	-0.029573	-0.0278717	-0.0261716	-0.024473	-0.0227756	-0.0210786	-0.0193774	-0.0176742	-0.0159763	-0.0142844	-0.0125904	-0.0108903	-0.00919075	-0.00749509	-0.00579849	-0.00409787	-0.00240178
340	25	125900	Material 4	triangular	-0.0350598	-0.0342725	-0.0334962	-0.0327257	-0.0319566	-0.0311892	-0.0304241	-0.0296604	-0.0288973	-0.0281357	-0.0273754	-0.0266148	-0.0258539	-0.0250922	-0.0243303	-0.0235688	-0.022808	-0.0220477	-0.0212881	-0.0205304	-0.0197729	-0.0190145	-0.0182551	-0.0174958	-0.0167381	-0.0159812	-0.015225	-0.0144684	-0.0137114	-0.0129549	-0.0121966	-0.0114366	-0.0106778	-0.00992115	-0.00916513	-0.0084088	-0.00765234	-0.00689578	-0.00613928	-0.00538142	-0.00462306	-0.00386607	-0.00311079	-0.00235577	-0.00160122
341	25	141290	Material 4	triangular	-0.0530314	-0.0517923	-0.0505646	-0.0493413	-0.048122	-0.046906	-0.0456926	-0.0444808	-0.0432699	-0.0420609	-0.0408556	-0.0396524	-0.0384508	-0.0372511	-0.036049	-0.0348435	-0.033637	-0.0324309	-0.031226	-0.0300228	-0.028822	-0.0276231	-0.0264251	-0.0252277	-0.0240297	-0.0228307	-0.0216315	-0.0204333	-0.0192366	-0.0180407	-0.0168453	-0.0156493	-0.0144532	-0.0132581	-0.0120628	-0.0108668	-0.00967141	-0.00847759	-0.0072857	-0.00609379	-0.00489926	-0.00370309	-0.00250769	-0.00131195	-0.000115857
342	25	199170	Material 4	triangular	-0.0273687	-0.0267298	-0.0261022	-0.0254834	-0.0248682	-0.0242539	-0.0236408	-0.0230289	-0.0224169	-0.0218055	-0.0211953	-0.0205858	-0.0199766	-0.0193675	-0.0187583	-0.0181496	-0.0175421	-0.0169353	-0.0163289	-0.0157229	-0.0151169	-0.0145107	-0.0139041	-0.0132972	-0.0126905	-0.0120842	-0.0114778	-0.0108712	-0.0102647	-0.00965873	-0.00905296	-0.00844549	-0.00783821	-0.00723263	-0.0066272	-0.006022	-0.00541679	-0.00481127	-0.00420555	-0.00359998	-0.00299461	-0.00238927	-0.00178409	-0.00117915	-0.00057434
343	25	56180	Material 4	triangular	-0.185353	-0.183393	-0.181452	-0.179513	-0.177574	-0.175644	-0.173717	-0.171789	-0.169865	-0.167942	-0.166014	-0.164086	-0.162158	-0.160232	-0.158308	-0.156384	-0.154464	-0.152539	-0.150612	-0.148693	-0.146775	-0.144852	-0.142925	-0.140999	-0.139075	-0.137151	-0.135229	-0.133309	-0.131394	-0.129481	-0.127563	-0.125642	-0.123722	-0.121804	-0.119881	-0.117958	-0.116037	-0.114112	-0.112186	-0.110265	-0.108346	-0.106426	-0.104503	-0.102582	-0.100666
344	50	70780	Material 4	triangular	-0.0403513	-0.0394734	-0.0386036	-0.0377355	-0.036868	-0.0360016	-0.0351376	-0.0342741	-0.033411	-0.0325484	-0.0316863	-0.0308256	-0.029965	-0.0291056	-0.0282479	-0.027391	-0.0265325	-0.0256738	-0.0248167	-0.0239586	-0.0230997	-0.0222405	-0.0213806	-0.0205196	-0.0196603	-0.0188044	-0.0179479	-0.0170891	-0.0162309	-0.0153728	-0.0145144	-0.0136574	-0.0128003	-0.0119426	-0.011086	-0.0102313	-0.00937679	-0.00852225	-0.00766766	-0.00681171	-0.00595474	-0.00509922	-0.00424477	-0.00338981	-0.00253463
345	50	354590	Material 4	triangular	-0.0161563	-0.0157454	-0.0153392	-0.0149388	-0.0145438	-0.0141524	-0.013763	-0.013374	-0.0129849	-0.0125957	-0.0122068	-0.0118185	-0.0114308	-0.0110436	-0.0106568	-0.0102706	-0.00988523	-0.00950056	-0.00911638	-0.00873237	-0.00834836	-0.00796426	-0.00758	-0.00719543	-0.00681037	-0.0064248	-0.00603902	-0.00565345	-0.00526853	-0.00488445	-0.00450122	-0.00411874	-0.00373687	-0.00335544	-0.0029742	-0.00259289	-0.00221133	-0.00182952	-0.00144751	-0.00106531	-0.000682867	-0.00030014	8.28e-05	0.000465927	0.000849196
346	50	79430	Material 4	triangular	-0.0260349	-0.0257534	-0.0254744	-0.0251966	-0.0249196	-0.0246435	-0.024369	-0.0240946	-0.0238198	-0.0235449	-0.0232702	-0.0229958	-0.0227217	-0.0224482	-0.0221752	-0.0219022	-0.0216288	-0.0213553	-0.021082	-0.0208084	-0.020535	-0.0202618	-0.0199884	-0.0197155	-0.0194427	-0.0191703	-0.0188982	-0.0186256	-0.0183534	-0.0180813	-0.0178088	-0.0175372	-0.0172654	-0.0169935	-0.0167221	-0.0164502	-0.0161779	-0.0159059	-0.0156346	-0.0153629	-0.0150913	-0.0148202	-0.0145494	-0.0142789	-0.0140078
347	50	79440	Material 4	triangular	-0.0521687	-0.0516116	-0.0510606	-0.0505117	-0.0499643	-0.049418	-0.0488723	-0.0483277	-0.0477825	-0.047236	-0.0466917	-0.0461486	-0.0456052	-0.0450622	-0.0445199	-0.0439781	-0.0434359	-0.0428947	-0.042353	-0.0418093	-0.0412662	-0.0407253	-0.0401852	-0.0396445	-0.0391027	-0.0385604	-0.038019	-0.0374777	-0.0369374	-0.0363986	-0.035859	-0.0353181	-0.0347776	-0.0342364	-0.033695	-0.0331537	-0.0326126	-0.0320732	-0.0315344	-0.0309949	-0.0304546	-0.0299157	-0.0293765	-0.028836	-0.0282958
348	50	89200	Material 4	triangular	-0.229012	-0.226551	-0.224104	-0.221659	-0.219219	-0.216786	-0.214363	-0.211942	-0.20952	-0.207097	-0.204675	-0.202254	-0.199831	-0.197411	-0.194996	-0.192577	-0.190155	-0.187739	-0.185323	-0.182903	-0.18049	-0.178081	-0.175669	-0.173257	-0.170847	-0.168436	-0.166021	-0.163605	-0.161189	-0.158775	-0.156363	-0.153952	-0.151541	-0.149131	-0.146724	-0.144309	-0.14189	-0.139475	-0.137062	-0.134645	-0.132228	-0.129817	-0.127406	-0.124988	-0.122568
349	70	56180	Material 4	triangular	-0.063231	-0.0618428	-0.0604664	-0.0590899	-0.0577137	-0.0563423	-0.0549738	-0.053604	-0.0522358	-0.0508686	-0.0495003	-0.0481318	-0.0467631	-0.0453967	-0.044033	-0.0426672	-0.041301	-0.0399389	-0.0385754	-0.0372104	-0.0358465	-0.0344823	-0.0331195	-0.0317572	-0.0303952	-0.0290327	-0.0276696	-0.0263072	-0.0249452	-0.0235834	-0.0222217	-0.0208598	-0.0194986	-0.0181375	-0.0167773	-0.0154195	-0.01406	-0.0126996	-0.011341	-0.00998234	-0.00862372	-0.00726773	-0.00591118	-0.00455081	-0.00318953
350	70	251230	Material 4	triangular	-0.0305505	-0.0298312	-0.0291171	-0.0284121	-0.0277141	-0.0270209	-0.0263314	-0.0256454	-0.0249627	-0.024283	-0.0236052	-0.022928	-0.0222508	-0.0215731	-0.020895	-0.0202163	-0.0195365	-0.0188551	-0.0181722	-0.0174887	-0.016806	-0.0161256	-0.0154481	-0.0147725	-0.0140977	-0.0134229	-0.0127476	-0.0120712	-0.0113936	-0.0107152	-0.0100369	-0.00935907	-0.00868172	-0.00800486	-0.00732851	-0.00665296	-0.00597897	-0.0053066	-0.00463449	-0.0039614	-0.00328754	-0.00261346	-0.00193877	-0.00126304	-0.000586833
351	70	282480	Material 4	triangular	-0.029799	-0.0290793	-0.0283693	-0.0276677	-0.0269717	-0.02628	-0.0255925	-0.0249089	-0.0242277	-0.023548	-0.0228692	-0.0221913	-0.0215138	-0.020836	-0.0201574	-0.0194776	-0.0187962	-0.0181129	-0.0174284	-0.0167436	-0.0160596	-0.0153772	-0.0146969	-0.014019	-0.0133431	-0.0126683	-0.0119934	-0.0113178	-0.0106414	-0.0099642	-0.00928613	-0.00860741	-0.00792842	-0.00724931	-0.00657019	-0.00589141	-0.00521344	-0.00453638	-0.00386012	-0.0031846	-0.00250981	-0.00183541	-0.00116075	-0.000485396	0.000190644
352	70	354590	Material 4	triangular	-0.0224883	-0.0219109	-0.021339	-0.0207736	-0.0202136	-0.0196577	-0.0191045	-0.0185535	-0.0180045	-0.0174575	-0.0169121	-0.0163682	-0.0158254	-0.0152836	-0.0147425	-0.014202	-0.0136617	-0.013121	-0.0125794	-0.0120368	-0.011493	-0.0109483	-0.0104028	-0.00985672	-0.00931037	-0.00876405	-0.00821805	-0.00767274	-0.00712863	-0.00658626	-0.00604583	-0.00550703	-0.00496914	-0.00443141	-0.00389326	-0.00335434	-0.00281438	-0.00227322	-0.00173086	-0.00118757	-0.000643824	-0.000100158	0.000443103	0.00098585	0.00152805
353	70	396800	Material 4	triangular	-0.0292044	-0.0284738	-0.0277472	-0.0270274	-0.0263147	-0.0256075	-0.0249045	-0.0242045	-0.0235073	-0.0228127	-0.0221204	-0.02143	-0.0207414	-0.0200542	-0.0193683	-0.0186833	-0.0179992	-0.0173155	-0.016632	-0.0159483	-0.0152641	-0.0145789	-0.0138924	-0.0132043	-0.0125146	-0.0118237	-0.0111321	-0.0104405	-0.00974946	-0.00905942	-0.00837046	-0.00768262	-0.00699599	-0.00631073	-0.00562686	-0.00494418	-0.00426226	-0.00358057	-0.00289866	-0.00221624	-0.00153309	-0.000849038	-0.000164026	0.000521842	0.00120836
354	70	89200	Material 4	triangular	-0.0324872	-0.0321356	-0.0317867	-0.0314392	-0.0310923	-0.0307452	-0.0303982	-0.0300518	-0.0297065	-0.0293615	-0.0290166	-0.028672	-0.0283277	-0.0279839	-0.0276399	-0.027296	-0.0269522	-0.0266082	-0.0262647	-0.0259212	-0.025578	-0.0252354	-0.0248928	-0.02455	-0.0242074	-0.0238648	-0.0235222	-0.0231799	-0.0228375	-0.022495	-0.0221529	-0.0218107	-0.0214684	-0.0211269	-0.020786	-0.0204449	-0.0201037	-0.019763	-0.019422	-0.0190803	-0.0187386	-0.0183971	-0.0180556	-0.0177141	-0.0173727
355	90	141270	Material 4	triangular	-0.011106	-0.0108484	-0.0105977	-0.0103493	-0.0101017	-0.00985546	-0.00961035	-0.00936613	-0.00912185	-0.00887645	-0.00863052	-0.0083851	-0.00814059	-0.00789722	-0.00765418	-0.00741074	-0.00716698	-0.0069229	-0.00667879	-0.00643495	-0.00619158	-0.0059488	-0.00570635	-0.00546376	-0.00522089	-0.004978	-0.00473523	-0.00449273	-0.00425056	-0.00400838	-0.00376611	-0.00352382	-0.00328143	-0.00303916	-0.00279698	-0.00255479	-0.00231279	-0.00207106	-0.00182951	-0.00158808	-0.00134647	-0.00110459	-0.000862634	-0.000620958	-0.00037941
356	90	158750	Material 4	triangular	-0.0227632	-0.0222499	-0.0217516	-0.0212604	-0.0207701	-0.0202807	-0.0197938	-0.0193087	-0.0188245	-0.0183398	-0.017853	-0.0173655	-0.0168779	-0.0163907	-0.0159056	-0.0154224	-0.0149396	-0.0144562	-0.0139718	-0.0134868	-0.013002	-0.0125177	-0.0120334	-0.0115499	-0.0110674	-0.0105852	-0.0101028	-0.00962004	-0.00913713	-0.0086544	-0.00817191	-0.00768989	-0.007208	-0.00672608	-0.00624423	-0.00576208	-0.00527961	-0.00479714	-0.00431478	-0.00383269	-0.00335105	-0.00286984	-0.0023891	-0.00190883	-0.00142855
357	90	282480	Material 4	triangular	-0.0175265	-0.0171087	-0.0166971	-0.0162953	-0.0159022	-0.0155146	-0.0151287	-0.0147423	-0.0143549	-0.0139677	-0.0135817	-0.0131968	-0.0128125	-0.0124288	-0.012046	-0.011664	-0.011282	-0.0108994	-0.0105159	-0.0101317	-0.00974686	-0.00936168	-0.00897654	-0.00859209	-0.00820882	-0.00782667	-0.00744527	-0.00706425	-0.00668335	-0.00630226	-0.00592061	-0.00553812	-0.00515496	-0.00477162	-0.00438835	-0.004005	-0.00362139	-0.00323775	-0.00285456	-0.00247198	-0.00208979	-0.00170788	-0.0013264	-0.000945512	-0.000564968
358	90	89200	Material 4	triangular	-0.081747	-0.0808681	-0.0799962	-0.0791269	-0.0782581	-0.0773885	-0.0765193	-0.0756513	-0.074785	-0.0739201	-0.0730553	-0.0721912	-0.0713281	-0.0704655	-0.0696038	-0.0687419	-0.0678786	-0.067015	-0.0661522	-0.0652901	-0.0644281	-0.0635669	-0.0627063	-0.0618447	-0.0609831	-0.0601225	-0.0592622	-0.0584024	-0.0575436	-0.0566837	-0.0558228	-0.054963	-0.0541037	-0.053244	-0.0523845	-0.0515245	-0.0506643	-0.049804	-0.0489438	-0.048084	-0.047224	-0.0463637	-0.0455043	-0.0446451	-0.043785
359	25	70870	Material 4	triangular	-0.0605949	-0.0602691	-0.0599466	-0.0596252	-0.0593047	-0.0589853	-0.0586667	-0.0583483	-0.0580301	-0.0577129	-0.0573959	-0.0570793	-0.0567637	-0.0564473	-0.0561305	-0.0558145	-0.0554992	-0.0551838	-0.0548682	-0.0545528	-0.0542371	-0.0539216	-0.053607	-0.0532928	-0.0529786	-0.0526646	-0.0523508	-0.0520375	-0.0517241	-0.0514101	-0.0510962	-0.0507829	-0.0504711	-0.0501594	-0.0498465	-0.0495335	-0.0492205	-0.0489069	-0.048593	-0.0482799	-0.0479669	-0.0476541	-0.0473429	-0.047031	-0.0467188
360	25	70870	Material 4	triangular	-0.0667246	-0.0663639	-0.0660081	-0.0656541	-0.0653014	-0.064949	-0.0645972	-0.0642464	-0.0638963	-0.0635469	-0.0631974	-0.0628481	-0.0624993	-0.0621514	-0.0618037	-0.0614556	-0.0611079	-0.0607607	-0.0604138	-0.0600666	-0.0597192	-0.0593722	-0.059026	-0.0586798	-0.058333	-0.0579865	-0.0576407	-0.0572952	-0.0569501	-0.0566054	-0.0562605	-0.0559149	-0.0555688	-0.0552225	-0.0548769	-0.0545327	-0.0541886	-0.0538442	-0.0535001	-0.053156	-0.0528114	-0.0524673	-0.0521238	-0.0517801	-0.0514365
361	25	89100	Material 4	triangular	-0.0419438	-0.0417147	-0.0414903	-0.041267	-0.0410447	-0.0408236	-0.040603	-0.0403829	-0.0401636	-0.0399443	-0.0397245	-0.039505	-0.0392862	-0.0390676	-0.038849	-0.0386311	-0.0384133	-0.0381952	-0.0379777	-0.0377602	-0.0375427	-0.037325	-0.0371072	-0.0368893	-0.0366717	-0.0364546	-0.0362375	-0.0360204	-0.0358035	-0.0355866	-0.0353697	-0.0351529	-0.0349362	-0.0347197	-0.0345034	-0.0342873	-0.0340716	-0.0338557	-0.0336394	-0.0334229	-0.0332065	-0.0329901	-0.032774	-0.0325579	-0.0323422
362	25	89100	Material 4	triangular	-0.0848269	-0.0843648	-0.0839128	-0.0834642	-0.0830171	-0.0825714	-0.0821267	-0.0816836	-0.0812421	-0.0808013	-0.080361	-0.0799208	-0.0794809	-0.0790409	-0.0786012	-0.0781623	-0.0777239	-0.0772855	-0.0768473	-0.0764093	-0.0759717	-0.075535	-0.0750977	-0.0746601	-0.0742232	-0.073787	-0.0733506	-0.0729144	-0.0724781	-0.0720417	-0.0716059	-0.0711707	-0.070736	-0.070301	-0.0698654	-0.0694302	-0.0689951	-0.0685601	-0.0681251	-0.0676901	-0.0672552	-0.0668204	-0.0663859	-0.0659513	-0.065517
363	25	112090	Material 4	triangular	-0.0340195	-0.0338871	-0.0337595	-0.0336361	-0.0335141	-0.0333927	-0.0332717	-0.0331512	-0.0330312	-0.0329115	-0.0327924	-0.0326736	-0.0325551	-0.0324364	-0.0323179	-0.0321994	-0.0320809	-0.031963	-0.0318453	-0.0317274	-0.0316094	-0.0314916	-0.0313738	-0.0312561	-0.0311384	-0.0310205	-0.0309025	-0.0307845	-0.0306664	-0.0305489	-0.0304319	-0.030315	-0.0301977	-0.0300806	-0.0299637	-0.0298468	-0.02973	-0.0296131	-0.0294962	-0.0293794	-0.0292629	-0.0291463	-0.0290301	-0.0289143	-0.0287983
364	25	125890	Material 4	triangular	-0.0271876	-0.027085	-0.0269849	-0.0268862	-0.0267881	-0.0266903	-0.0265927	-0.0264955	-0.0263988	-0.0263021	-0.0262061	-0.0261105	-0.0260147	-0.025919	-0.0258235	-0.0257279	-0.0256326	-0.0255375	-0.0254423	-0.0253472	-0.0252523	-0.0251574	-0.0250624	-0.0249675	-0.0248728	-0.0247784	-0.0246839	-0.0245893	-0.0244949	-0.0244005	-0.024306	-0.0242117	-0.0241175	-0.0240232	-0.0239291	-0.0238349	-0.0237407	-0.0236462	-0.0235518	-0.0234578	-0.023364	-0.0232703	-0.0231767	-0.0230829	-0.0229894
365	25	199170	Material 4	triangular	-0.0385662	-0.0384153	-0.0382703	-0.0381301	-0.0379922	-0.0378545	-0.0377167	-0.0375797	-0.0374437	-0.0373078	-0.0371721	-0.037037	-0.0369022	-0.0367674	-0.0366331	-0.0364991	-0.036365	-0.0362311	-0.0360978	-0.035965	-0.0358323	-0.0356996	-0.035567	-0.0354342	-0.0353011	-0.0351682	-0.0350354	-0.0349027	-0.03477	-0.0346377	-0.0345054	-0.0343725	-0.0342397	-0.0341074	-0.0339754	-0.0338438	-0.0337123	-0.0335808	-0.0334491	-0.0333173	-0.0331856	-0.0330541	-0.0329228	-0.0327915	-0.0326599
366	25	50070	Material 4	trapezoidal	-0.0171769	-0.01678	-0.0163842	-0.0159887	-0.0155944	-0.015201	-0.0148081	-0.0144163	-0.0140251	-0.0136333	-0.0132417	-0.0128503	-0.0124586	-0.0120659	-0.0116737	-0.0112823	-0.0108901	-0.0104989	-0.0101082	-0.00971696	-0.00932615	-0.00893649	-0.00854639	-0.00815571	-0.00776616	-0.00737623	-0.00698475	-0.0065939	-0.00620422	-0.00581427	-0.00542469	-0.00503492	-0.00464495	-0.00425571	-0.00386714	-0.00347963	-0.00309148	-0.00270244	-0.00231404	-0.00192419	-0.00153388	-0.00114492	-0.000756054	-0.000367692	2.07e-05
367	25	50070	Material 4	trapezoidal	-0.0496955	-0.0485814	-0.0474711	-0.0463659	-0.0452606	-0.044156	-0.0430528	-0.0419515	-0.0408531	-0.0397526	-0.0386491	-0.037548	-0.0364479	-0.0353477	-0.0342472	-0.0331452	-0.0320462	-0.0309474	-0.0298461	-0.0287439	-0.0276432	-0.0265425	-0.0254418	-0.0243416	-0.0232429	-0.0221444	-0.0210445	-0.0199474	-0.0188522	-0.0177559	-0.0166589	-0.0155621	-0.0144649	-0.0133695	-0.0122746	-0.0111783	-0.0100827	-0.00898668	-0.00788807	-0.00678941	-0.00569063	-0.0045922	-0.0035004	-0.0024121	-0.00132128
368	25	56160	Material 4	trapezoidal	-0.12446	-0.121667	-0.118894	-0.116128	-0.113366	-0.110603	-0.107841	-0.105074	-0.102307	-0.0995422	-0.0967813	-0.0940243	-0.0912649	-0.0885028	-0.0857415	-0.0829832	-0.0802247	-0.0774599	-0.0746969	-0.0719373	-0.0691776	-0.0664193	-0.0636619	-0.0609097	-0.0581608	-0.0554072	-0.0526464	-0.0498856	-0.0471253	-0.0443708	-0.0416199	-0.0388687	-0.0361198	-0.0333667	-0.0306076	-0.0278479	-0.0250923	-0.0223392	-0.0195845	-0.0168312	-0.0140779	-0.0113247	-0.00857145	-0.00581481	-0.00306188
369	25	89210	Material 4	trapezoidal	-0.0105418	-0.0102914	-0.0100419	-0.00979189	-0.00954175	-0.00929195	-0.00904292	-0.00879473	-0.00854624	-0.00829728	-0.00804839	-0.00780011	-0.00755216	-0.00730393	-0.00705601	-0.00680833	-0.0065605	-0.0063129	-0.00606579	-0.00581879	-0.00557144	-0.00532387	-0.00507667	-0.00482949	-0.00458187	-0.0043341	-0.00408629	-0.00383868	-0.0035916	-0.00334478	-0.00309793	-0.00285138	-0.00260509	-0.00235851	-0.00211148	-0.00186457	-0.0016178	-0.00137137	-0.0011257	-0.000879876	-0.000633734	-0.000387549	-0.000141672	0.000103988	0.000350065
370	25	89210	Material 4	trapezoidal	-0.0299704	-0.0292701	-0.028573	-0.0278772	-0.0271832	-0.0264908	-0.0257994	-0.0251078	-0.0244164	-0.0237256	-0.0230359	-0.0223472	-0.0216579	-0.0209683	-0.0202781	-0.0195868	-0.018896	-0.0182064	-0.0175167	-0.0168275	-0.0161393	-0.0154509	-0.0147619	-0.0140728	-0.0133845	-0.0126966	-0.0120086	-0.0113204	-0.0106316	-0.00994309	-0.00925579	-0.00856901	-0.00788154	-0.00719354	-0.00650466	-0.00581573	-0.00512776	-0.00444089	-0.00375487	-0.00306886	-0.00238208	-0.0016939	-0.00100552	-0.00031757	0.000370437
371	50	89100	Material 4	triangular	-0.0420864	-0.0418569	-0.0416325	-0.0414095	-0.0411877	-0.0409672	-0.0407473	-0.0405278	-0.0403088	-0.0400901	-0.0398712	-0.0396518	-0.0394328	-0.0392146	-0.0389968	-0.0387793	-0.0385616	-0.0383439	-0.0381269	-0.0379102	-0.0376931	-0.0374757	-0.0372589	-0.0370425	-0.0368262	-0.0366096	-0.0363929	-0.0361762	-0.0359599	-0.0357439	-0.0355276	-0.0353109	-0.0350943	-0.0348779	-0.0346617	-0.034446	-0.0342303	-0.0340143	-0.0337983	-0.0335825	-0.0333669	-0.0331517	-0.0329367	-0.0327215	-0.0325063
372	50	177930	Material 4	triangular	-0.0171318	-0.0170327	-0.0169375	-0.0168454	-0.0167551	-0.0166652	-0.0165746	-0.0164844	-0.0163953	-0.0163062	-0.0162172	-0.0161289	-0.0160403	-0.0159512	-0.0158622	-0.0157734	-0.0156848	-0.0155968	-0.0155091	-0.0154213	-0.0153334	-0.0152456	-0.0151575	-0.0150694	-0.0149813	-0.0148931	-0.014805	-0.0147171	-0.0146293	-0.0145416	-0.0144539	-0.0143662	-0.0142784	-0.0141904	-0.0141026	-0.0140147	-0.0139271	-0.0138397	-0.0137523	-0.0136649	-0.0135775	-0.01349	-0.0134025	-0.0133151	-0.0132275
373	50	354610	Material 4	triangular	-0.0932231	-0.0926828	-0.0921523	-0.0916337	-0.091125	-0.0906226	-0.0901231	-0.0896242	-0.0891249	-0.0886251	-0.0881253	-0.0876261	-0.0871282	-0.0866319	-0.0861373	-0.085644	-0.0851516	-0.0846601	-0.0841691	-0.0836782	-0.0831869	-0.0826949	-0.0822019	-0.0817082	-0.0812138	-0.0807191	-0.0802245	-0.0797308	-0.0792385	-0.0787481	-0.0782593	-0.0777716	-0.0772846	-0.0767982	-0.0763125	-0.0758273	-0.0753422	-0.0748566	-0.0743704	-0.073884	-0.0733974	-0.0729108	-0.0724241	-0.0719371	-0.0714495
374	50	199170	Material 4	triangular	-0.0219365	-0.0218505	-0.0217687	-0.0216899	-0.0216124	-0.0215347	-0.0214566	-0.021379	-0.0213022	-0.0212256	-0.021149	-0.0210728	-0.0209968	-0.0209204	-0.0208438	-0.0207675	-0.0206912	-0.0206153	-0.02054	-0.0204651	-0.0203903	-0.0203155	-0.0202407	-0.0201658	-0.0200907	-0.0200157	-0.0199407	-0.0198655	-0.0197902	-0.019715	-0.0196401	-0.0195654	-0.0194909	-0.0194163	-0.0193417	-0.0192669	-0.0191921	-0.0191175	-0.0190431	-0.0189686	-0.0188943	-0.01882	-0.0187457	-0.0186715	-0.0185973
375	50	354610	Material 4	triangular	-0.0382841	-0.0381317	-0.0379839	-0.0378415	-0.0377037	-0.0375691	-0.0374359	-0.0373028	-0.0371691	-0.0370347	-0.0369002	-0.0367662	-0.0366329	-0.0365001	-0.0363676	-0.0362356	-0.0361043	-0.0359735	-0.0358431	-0.0357126	-0.0355819	-0.0354509	-0.0353198	-0.0351886	-0.035057	-0.0349251	-0.034793	-0.034661	-0.0345294	-0.0343984	-0.0342679	-0.034138	-0.0340085	-0.0338795	-0.0337508	-0.0336222	-0.0334935	-0.0333647	-0.0332357	-0.0331067	-0.0329775	-0.0328484	-0.0327191	-0.0325897	-0.0324602
376	50	354610	Material 4	triangular	-0.0537076	-0.0534957	-0.0532905	-0.0530926	-0.0529006	-0.052712	-0.0525248	-0.0523375	-0.0521499	-0.051962	-0.0517743	-0.0515867	-0.0513996	-0.0512132	-0.0510277	-0.0508431	-0.0506593	-0.0504758	-0.0502925	-0.0501094	-0.0499262	-0.0497428	-0.049559	-0.0493747	-0.04919	-0.0490052	-0.0488204	-0.0486357	-0.0484513	-0.0482674	-0.0480842	-0.0479021	-0.0477207	-0.04754	-0.0473596	-0.0471794	-0.0469991	-0.0468188	-0.0466383	-0.0464577	-0.0462768	-0.0460957	-0.0459145	-0.0457331	-0.0455514
377	50	50070	Material 4	trapezoidal	-0.0630005	-0.0616011	-0.0602084	-0.0588192	-0.0574337	-0.0560471	-0.0546597	-0.0532762	-0.051895	-0.0505138	-0.0491317	-0.0477471	-0.0463652	-0.0449853	-0.0436015	-0.0422184	-0.0408372	-0.0394561	-0.0380741	-0.0366903	-0.0353083	-0.0339288	-0.0325495	-0.0311694	-0.0297871	-0.0284045	-0.0270259	-0.025649	-0.0242727	-0.0228971	-0.0215179	-0.020136	-0.0187553	-0.0173777	-0.016001	-0.0146231	-0.0132478	-0.011874	-0.0104988	-0.00912466	-0.00775207	-0.00638028	-0.00500923	-0.00363761	-0.00226705
378	50	56160	Material 4	trapezoidal	-0.110684	-0.108191	-0.105717	-0.103248	-0.100779	-0.0983142	-0.095856	-0.093395	-0.0909341	-0.0884793	-0.0860273	-0.083567	-0.0811049	-0.0786506	-0.076199	-0.0737473	-0.0712973	-0.0688465	-0.0663938	-0.0639453	-0.0614935	-0.0590348	-0.0565794	-0.0541281	-0.0516778	-0.0492247	-0.0467721	-0.044322	-0.0418728	-0.0394244	-0.0369726	-0.0345235	-0.0320774	-0.029628	-0.0271817	-0.024736	-0.0222835	-0.0198309	-0.0173811	-0.0149317	-0.0124817	-0.0100343	-0.00759431	-0.00515131	-0.00269944
379	50	89210	Material 4	trapezoidal	-0.00952609	-0.0093025	-0.00908005	-0.00885796	-0.00863618	-0.00841498	-0.00819386	-0.00797254	-0.00775116	-0.00753044	-0.00731062	-0.00709055	-0.00686997	-0.00664917	-0.00642878	-0.00620886	-0.00598856	-0.0057685	-0.00554887	-0.00532938	-0.00510969	-0.00488975	-0.0046703	-0.00445096	-0.00423142	-0.00401195	-0.00379202	-0.00357227	-0.00335328	-0.00313466	-0.00291606	-0.002697	-0.00247801	-0.00225928	-0.00204054	-0.00182224	-0.00160375	-0.00138512	-0.00116657	-0.000948086	-0.000729673	-0.000511006	-0.000292673	-7.42e-05	0.000144688
380	50	99980	Material 4	trapezoidal	-0.0507831	-0.0496609	-0.0485543	-0.0474476	-0.0463423	-0.0452391	-0.0441373	-0.0430349	-0.0419335	-0.0408336	-0.039734	-0.0386365	-0.0375382	-0.0364389	-0.0353398	-0.0342388	-0.0331394	-0.0320395	-0.0309384	-0.0298397	-0.0287418	-0.0276443	-0.0265443	-0.0254443	-0.0243467	-0.0232487	-0.0221504	-0.0210512	-0.0199512	-0.0188522	-0.0177539	-0.0166568	-0.0155612	-0.0144654	-0.0133699	-0.0122745	-0.0111785	-0.0100808	-0.00898237	-0.00788565	-0.00678973	-0.00569501	-0.00459976	-0.00350338	-0.00240694
381	50	112170	Material 4	trapezoidal	-0.0122404	-0.0119609	-0.011684	-0.0114083	-0.0111328	-0.0108578	-0.0105837	-0.0103096	-0.0100355	-0.00976212	-0.00948927	-0.00921677	-0.00894395	-0.00867101	-0.00839809	-0.00812541	-0.00785325	-0.00758098	-0.00730854	-0.00703603	-0.00676354	-0.00649132	-0.00621906	-0.00594696	-0.00567491	-0.00540302	-0.00513117	-0.00485924	-0.0045873	-0.00431546	-0.00404382	-0.00377215	-0.00350089	-0.00322988	-0.00295858	-0.0026873	-0.00241596	-0.00214463	-0.00187316	-0.00160156	-0.00133001	-0.00105837	-0.00078706	-0.000516052	-0.000245011
382	50	125920	Material 4	trapezoidal	-0.0181033	-0.0176988	-0.0173033	-0.0169111	-0.0165181	-0.0161256	-0.0157339	-0.0153431	-0.0149524	-0.0145613	-0.0141703	-0.0137808	-0.0133928	-0.0130047	-0.0126158	-0.0122266	-0.0118372	-0.0114474	-0.0110577	-0.0106691	-0.0102814	-0.00989373	-0.009505	-0.00911552	-0.00872627	-0.00833746	-0.00794958	-0.00756186	-0.00717393	-0.0067865	-0.00639888	-0.00601113	-0.00562328	-0.00523523	-0.00484721	-0.00445915	-0.00407168	-0.00368461	-0.00329661	-0.002908	-0.00251987	-0.00213184	-0.00174403	-0.00135704	-0.000970025
383	70	199170	Material 4	triangular	-0.0271201	-0.0269679	-0.0268182	-0.0266713	-0.0265271	-0.0263841	-0.0262418	-0.0261003	-0.0259596	-0.0258188	-0.0256777	-0.0255365	-0.0253949	-0.0252525	-0.0251101	-0.0249684	-0.024827	-0.024686	-0.0245459	-0.0244063	-0.0242663	-0.0241259	-0.023985	-0.023844	-0.0237029	-0.0235621	-0.0234219	-0.0232819	-0.0231423	-0.0230031	-0.0228639	-0.022724	-0.0225838	-0.0224439	-0.0223038	-0.0221636	-0.0220237	-0.0218843	-0.0217453	-0.0216064	-0.0214676	-0.0213286	-0.0211894	-0.02105	-0.0209105
384	70	354610	Material 4	triangular	-0.0933559	-0.092825	-0.0922987	-0.0917797	-0.0912674	-0.0907604	-0.0902571	-0.0897567	-0.089259	-0.0887637	-0.0882705	-0.0877791	-0.0872891	-0.0868001	-0.0863119	-0.0858239	-0.0853359	-0.0848474	-0.0843583	-0.0838684	-0.0833776	-0.0828857	-0.0823928	-0.0818989	-0.0814044	-0.0809096	-0.0804151	-0.0799213	-0.0794287	-0.0789378	-0.0784486	-0.0779611	-0.0774749	-0.0769897	-0.0765045	-0.0760188	-0.0755321	-0.0750441	-0.074555	-0.0740649	-0.0735744	-0.0730838	-0.0725935	-0.0721038	-0.0716148
385	70	354610	Material 4	triangular	-0.0537323	-0.0535261	-0.0533231	-0.0531244	-0.0529297	-0.0527381	-0.0525486	-0.0523605	-0.0521737	-0.0519879	-0.0518032	-0.0516192	-0.0514358	-0.051253	-0.0510707	-0.0508889	-0.0507072	-0.0505252	-0.0503428	-0.05016	-0.0499765	-0.0497925	-0.0496078	-0.0494226	-0.049237	-0.0490514	-0.0488661	-0.0486815	-0.0484977	-0.0483148	-0.0481328	-0.0479515	-0.0477709	-0.0475906	-0.0474104	-0.0472299	-0.0470488	-0.046867	-0.0466845	-0.0465016	-0.0463183	-0.0461349	-0.0459515	-0.0457682	-0.0455851
386	70	396820	Material 4	triangular	-0.0539632	-0.0537555	-0.0535498	-0.0533476	-0.0531493	-0.0529542	-0.0527615	-0.0525709	-0.0523819	-0.0521943	-0.0520079	-0.0518222	-0.0516373	-0.0514529	-0.0512692	-0.0510861	-0.0509037	-0.0507217	-0.0505396	-0.0503572	-0.0501745	-0.0499915	-0.0498082	-0.0496242	-0.0494396	-0.049254	-0.0490678	-0.0488812	-0.0486947	-0.0485087	-0.0483233	-0.0481387	-0.0479549	-0.0477719	-0.0475896	-0.0474079	-0.0472266	-0.0470457	-0.0468648	-0.0466838	-0.0465024	-0.0463204	-0.0461378	-0.0459544	-0.0457706
387	70	56160	Material 4	trapezoidal	-0.0218848	-0.0213857	-0.0208903	-0.0203964	-0.0199021	-0.0194084	-0.0189151	-0.0184206	-0.0179262	-0.0174326	-0.016939	-0.0164456	-0.0159534	-0.0154614	-0.0149693	-0.0144763	-0.013983	-0.0134914	-0.0130001	-0.0125073	-0.0120143	-0.0115218	-0.0110297	-0.0105382	-0.0100468	-0.00955542	-0.0090644	-0.00857441	-0.00808392	-0.00759257	-0.00710162	-0.00661143	-0.00612156	-0.00563258	-0.00514382	-0.00465355	-0.00416325	-0.00367303	-0.00318203	-0.00269165	-0.00220253	-0.00171279	-0.00122127	-0.000730236	-0.000241365
388	70	56160	Material 4	trapezoidal	-0.0986445	-0.0964308	-0.0942307	-0.0920351	-0.0898402	-0.0876489	-0.0854541	-0.0832583	-0.0810727	-0.0788872	-0.0766978	-0.0745114	-0.0723305	-0.0701438	-0.0679556	-0.0657738	-0.0635927	-0.0614107	-0.0592243	-0.0570383	-0.0548517	-0.0526626	-0.0504733	-0.0482851	-0.0461052	-0.0439239	-0.0417388	-0.0395588	-0.0373812	-0.0352031	-0.0330238	-0.0308378	-0.0286532	-0.0264723	-0.0242889	-0.0221072	-0.0199267	-0.0177488	-0.0155693	-0.0133908	-0.011212	-0.00902828	-0.00684738	-0.00466952	-0.00249092
389	70	125930	Material 4	trapezoidal	-0.0631364	-0.0617192	-0.0603215	-0.0589368	-0.0575604	-0.0561902	-0.0548227	-0.0534491	-0.0520693	-0.0506881	-0.0493088	-0.0479337	-0.0465593	-0.0451818	-0.0438019	-0.0424234	-0.0410493	-0.0396792	-0.0383118	-0.0369446	-0.0355741	-0.0342014	-0.0328291	-0.0314585	-0.0300914	-0.0287255	-0.027358	-0.0259879	-0.0246162	-0.0232459	-0.0218776	-0.02051	-0.0191421	-0.0177719	-0.0163997	-0.0150261	-0.013652	-0.0122781	-0.0109048	-0.00953639	-0.00817188	-0.00680722	-0.00543916	-0.00406603	-0.00269362
390	70	177900	Material 4	trapezoidal	-0.0111662	-0.0109113	-0.0106591	-0.0104092	-0.0101609	-0.00991339	-0.0096666	-0.00942082	-0.00917519	-0.00892903	-0.00868222	-0.00843466	-0.00818678	-0.0079392	-0.00769194	-0.00744508	-0.00719886	-0.00695285	-0.00670646	-0.00645967	-0.00621238	-0.00596483	-0.00571791	-0.005472	-0.00522647	-0.00498089	-0.00473544	-0.00449006	-0.00424458	-0.00399885	-0.00375281	-0.00350674	-0.00326083	-0.00301487	-0.00276895	-0.00252327	-0.00227765	-0.00203186	-0.00178591	-0.0015399	-0.00129419	-0.00104907	-0.000804297	-0.000559546	-0.000314632
391	70	177900	Material 4	trapezoidal	-0.0198961	-0.019441	-0.0189902	-0.018544	-0.018101	-0.0176598	-0.01722	-0.016781	-0.0163419	-0.0159025	-0.0154628	-0.015022	-0.0145803	-0.0141388	-0.0136979	-0.0132582	-0.0128197	-0.0123814	-0.0119424	-0.0115031	-0.0110633	-0.0106234	-0.0101838	-0.00974489	-0.00930649	-0.0088684	-0.00843002	-0.00799147	-0.00755308	-0.00711433	-0.00667503	-0.00623574	-0.00579701	-0.00535903	-0.00492143	-0.00448414	-0.00404718	-0.00360997	-0.00317215	-0.00273406	-0.00229601	-0.00185795	-0.00141996	-0.000982209	-0.000544499
392	90	354610	Material 4	triangular	-0.0470621	-0.0467848	-0.0465149	-0.0462535	-0.0459992	-0.0457495	-0.0455015	-0.0452535	-0.0450046	-0.0447552	-0.0445059	-0.0442573	-0.0440094	-0.0437621	-0.0435155	-0.0432697	-0.0430248	-0.0427806	-0.0425366	-0.0422921	-0.0420469	-0.0418011	-0.0415546	-0.0413077	-0.0410604	-0.0408128	-0.040565	-0.0403175	-0.0400703	-0.0398237	-0.0395779	-0.039333	-0.0390891	-0.0388458	-0.0386029	-0.0383599	-0.0381164	-0.0378723	-0.0376277	-0.0373829	-0.0371379	-0.0368928	-0.0366475	-0.0364019	-0.0361563
393	90	354610	Material 4	triangular	-0.0605005	-0.0602533	-0.0600152	-0.0597879	-0.0595699	-0.059358	-0.0591491	-0.058941	-0.0587323	-0.0585229	-0.0583129	-0.0581029	-0.0578937	-0.0576858	-0.0574794	-0.0572743	-0.05707	-0.056866	-0.0566619	-0.0564574	-0.0562525	-0.0560469	-0.0558405	-0.0556334	-0.0554257	-0.0552176	-0.0550094	-0.0548016	-0.0545945	-0.0543882	-0.0541829	-0.0539785	-0.0537748	-0.0535717	-0.0533688	-0.0531659	-0.0529628	-0.0527591	-0.0525548	-0.0523501	-0.0521451	-0.0519399	-0.0517346	-0.051529	-0.0513233
394	90	354610	Material 4	trapezoidal	-0.120829	-0.120341	-0.119866	-0.119409	-0.118971	-0.118544	-0.118125	-0.117707	-0.117289	-0.11687	-0.11645	-0.11603	-0.115612	-0.115196	-0.114782	-0.11437	-0.113959	-0.113549	-0.11314	-0.11273	-0.11232	-0.111908	-0.111494	-0.111079	-0.110663	-0.110246	-0.109829	-0.109413	-0.108997	-0.108584	-0.108172	-0.107762	-0.107354	-0.106946	-0.106538	-0.106131	-0.105722	-0.105313	-0.104904	-0.104494	-0.104083	-0.103671	-0.103259	-0.102847	-0.102435
395	90	396820	Material 4	triangular	-0.03045	-0.0303226	-0.0301989	-0.03008	-0.0299663	-0.029857	-0.0297509	-0.0296465	-0.0295421	-0.0294366	-0.0293301	-0.0292232	-0.0291166	-0.0290107	-0.0289054	-0.0288006	-0.0286962	-0.0285923	-0.028489	-0.0283863	-0.0282839	-0.0281814	-0.0280786	-0.0279752	-0.0278714	-0.0277672	-0.0276626	-0.0275578	-0.0274528	-0.0273476	-0.0272425	-0.0271375	-0.0270329	-0.0269288	-0.0268253	-0.0267225	-0.0266202	-0.0265182	-0.0264163	-0.0263143	-0.0262122	-0.0261099	-0.0260073	-0.0259044	-0.0258012
396	90	141270	Material 4	trapezoidal	-0.0178488	-0.0174383	-0.0170369	-0.0166415	-0.016247	-0.0158527	-0.0154601	-0.0150686	-0.0146773	-0.014285	-0.0138916	-0.0134987	-0.0131067	-0.0127157	-0.0123245	-0.0119323	-0.0115395	-0.0111465	-0.0107538	-0.0103617	-0.00997093	-0.00958089	-0.00919103	-0.00880105	-0.00841046	-0.00801949	-0.00762811	-0.0072369	-0.00684637	-0.00645641	-0.00606625	-0.00567556	-0.00528487	-0.00489379	-0.00450272	-0.00411247	-0.0037225	-0.00333273	-0.00294342	-0.00255401	-0.00216368	-0.00177253	-0.00138127	-0.000990046	-0.000599826
397	90	141270	Material 4	trapezoidal	-0.0280825	-0.0274383	-0.0268088	-0.0261887	-0.0255685	-0.0249483	-0.0243311	-0.0237157	-0.0230993	-0.0224808	-0.0218603	-0.0212396	-0.020621	-0.0200051	-0.01939	-0.0187741	-0.0181564	-0.0175387	-0.016922	-0.016305	-0.0156887	-0.0150738	-0.0144596	-0.0138457	-0.0132301	-0.0126132	-0.0119972	-0.0113816	-0.0107669	-0.0101537	-0.00954097	-0.00892721	-0.00831156	-0.00769566	-0.00708005	-0.00646393	-0.00584867	-0.00523459	-0.00462008	-0.00400497	-0.00339036	-0.00277513	-0.00215907	-0.00154439	-0.000930157
398	90	158750	Material 4	trapezoidal	-0.071882	-0.0702526	-0.0686557	-0.0670854	-0.0655232	-0.0639599	-0.0623974	-0.0608413	-0.05929	-0.0577378	-0.0561813	-0.0546197	-0.053056	-0.051496	-0.0499416	-0.0483908	-0.0468423	-0.0452931	-0.0437406	-0.0421862	-0.0406315	-0.0390772	-0.0375244	-0.0359735	-0.0344234	-0.0328742	-0.0313263	-0.0297782	-0.0282286	-0.0266792	-0.0251307	-0.0235818	-0.0220347	-0.0204904	-0.0189448	-0.0173967	-0.0158483	-0.0143007	-0.012754	-0.0112072	-0.00965938	-0.00811178	-0.00656458	-0.00501834	-0.00347206
399	90	177900	Material 4	trapezoidal	-0.0698792	-0.0682483	-0.0666435	-0.0650619	-0.0634874	-0.0619139	-0.0603435	-0.0587778	-0.0572159	-0.0556567	-0.0540986	-0.0525382	-0.0509728	-0.0494038	-0.047836	-0.0462721	-0.0447109	-0.043152	-0.0415943	-0.040034	-0.0384703	-0.036906	-0.0353412	-0.0337751	-0.0322103	-0.0306493	-0.0290919	-0.0275368	-0.0259817	-0.0244245	-0.022866	-0.0213062	-0.0197448	-0.0181833	-0.0166225	-0.0150631	-0.0135053	-0.0119471	-0.0103874	-0.00882797	-0.0072698	-0.005712	-0.00415475	-0.0025983	-0.00104173
400	90	199190	Material 4	trapezoidal	-0.00554212	-0.0054094	-0.0052809	-0.00515513	-0.00503063	-0.00490587	-0.00478025	-0.00465471	-0.00453003	-0.00440578	-0.0042816	-0.00415761	-0.00403345	-0.00390861	-0.00378347	-0.00365861	-0.00353397	-0.00340953	-0.00328563	-0.00316219	-0.00303858	-0.00291454	-0.00279027	-0.00266586	-0.00254135	-0.0024169	-0.00229258	-0.00216828	-0.00204405	-0.00192021	-0.00179751	-0.00167488	-0.00155142	-0.00142778	-0.0013039	-0.0011799	-0.00105597	-0.000932203	-0.000808598	-0.000685166	-0.000561855	-0.000438498	-0.000315028	-0.000191567	-6.82e-05
[truncated: 979 more columns]
